# Supplementary material for: A key to the genera and species of the transversely-dividing Flabellidae (Anthozoa, Scleractinia, Flabellidae), with a guide to the literature, and the description of two new species
Source: Zookeys. 2016 Feb 10;(562):1–48. doi: 10.3897/zookeys.562.7310 (PMC4768466; doi:10.3897/zookeys.562.7310)
Supplement: XML Treatment for Truncatoflabellum [file zookeys.562.7310-treatment1.xml]

<!DOCTYPE tp:taxon-treatment
  PUBLIC "-//TaxonX//DTD Taxonomic Treatment Publishing DTD v0 20100105//EN" "tax-treatment-NSO.dtd">
<tp:taxon-treatment xmlns:tp="http://www.plazi.org/taxpub"><tp:treatment-meta><kwd-group><label>Taxon classification</label><kwd><named-content content-type="kingdom">Animalia</named-content></kwd><kwd><named-content content-type="order">Scleractinia</named-content></kwd><kwd><named-content content-type="family">Flabellidae</named-content></kwd></kwd-group><mixed-citation publication-type="journal"><person-group><name><surname>Cairns</surname><given-names>Stephen D.</given-names></name></person-group><article-title>A key to the genera and species of the transversely-dividing <tp:taxon-name><tp:taxon-name-part taxon-name-part-type="family">Flabellidae</tp:taxon-name-part></tp:taxon-name> (<tp:taxon-name><tp:taxon-name-part taxon-name-part-type="class">Anthozoa</tp:taxon-name-part></tp:taxon-name>, <tp:taxon-name><tp:taxon-name-part taxon-name-part-type="order">Scleractinia</tp:taxon-name-part></tp:taxon-name>, <tp:taxon-name><tp:taxon-name-part taxon-name-part-type="family">Flabellidae</tp:taxon-name-part></tp:taxon-name>), with a guide to the literature, and the description of two new species</article-title><source>Zookeys</source><day>10</day><month>2</month><year>2016</year><volume>2016</volume><issue>562</issue><fpage>1</fpage><lpage>48</lpage><pub-id pub-id-type="doi">10.3897/zookeys.562.7310</pub-id></mixed-citation></tp:treatment-meta><tp:nomenclature><label>Genus</label><tp:taxon-name>
              <tp:taxon-name-part taxon-name-part-type="genus">Truncatoflabellum</tp:taxon-name-part>
            </tp:taxon-name><tp:taxon-authority>Cairns, 1989b</tp:taxon-authority><tp:nomenclature-citation-list><tp:nomenclature-citation><tp:taxon-name><tp:taxon-name-part taxon-name-part-type="genus">Flabellum</tp:taxon-name-part></tp:taxon-name><comment>: <xref ref-type="bibr" rid="B44">Milne Edwards and Haime 1848</xref>: 257, 259 (in part: <italic>flabelline tronquees</italic>).—<xref ref-type="bibr" rid="B61">Vaughan and Wells 1943</xref>: 226-227 (in part).—<xref ref-type="bibr" rid="B63">Wells 1956</xref>: F432 (in part).—<xref ref-type="bibr" rid="B68">Zibrowius 1974</xref>: 19 (in part: group 2, but not <italic><tp:taxon-name><tp:taxon-name-part taxon-name-part-type="genus">Blastotrochus</tp:taxon-name-part> <tp:taxon-name-part taxon-name-part-type="species">nutrix</tp:taxon-name-part></tp:taxon-name></italic>).</comment></tp:nomenclature-citation><tp:nomenclature-citation><tp:taxon-name><tp:taxon-name-part taxon-name-part-type="genus">Truncatoflabellum</tp:taxon-name-part></tp:taxon-name><comment> Cairns, 1989b: 60–61; 1994: 75; 1995: 113.—<xref ref-type="bibr" rid="B18">Cairns and Kitahara 2012</xref>: 14 (key to genus).</comment></tp:nomenclature-citation></tp:nomenclature-citation-list></tp:nomenclature><tp:treatment-sec sec-type="Diagnosis"><title>Diagnosis.</title><p>Asexual reproduction by apical transverse division of corallum, resulting in distal anthocyathus and basal anthocaulus. Corallum usually laterally compressed and fan shaped, having one or more pairs of thecal edge spines or crests; some species compressed-cylindrical in shape but these always laterally spinose, whereas some fan-shaped coralla lack spines and crests. Columella absent or represented by a fusion of the lower, axial edges of larger septa. Anthocaulus not stereome-reinforced.</p></tp:treatment-sec><tp:treatment-sec sec-type="Discussion"><title>Discussion.</title><p>The taxonomic history of this genus extends long before it was officially described, and is recounted and discussed by <xref ref-type="bibr" rid="B10">Cairns (1989b)</xref>. To briefly re<!--PageBreak-->iterate, even as early as 1848 <xref ref-type="bibr" rid="B44">Milne Edwards and Haime (1848)</xref> placed these species in a section (=subgenus) they called the “<italic>flabelline tronquees</italic>”. <xref ref-type="bibr" rid="B53">Squires (1963</xref>: 10, 25) strongly felt that this group of species should be separated as a genus different from <italic><tp:taxon-name><tp:taxon-name-part taxon-name-part-type="genus">Flabellum</tp:taxon-name-part></tp:taxon-name></italic> but ultimately did not take an action, waiting for more biological justification. In <xref ref-type="bibr" rid="B68">Zibrowius’ (1974)</xref> revision of the family <tp:taxon-name><tp:taxon-name-part taxon-name-part-type="family">Flabellidae</tp:taxon-name-part></tp:taxon-name>, he placed the transversely-dividing <italic><tp:taxon-name><tp:taxon-name-part taxon-name-part-type="genus">Flabellum</tp:taxon-name-part></tp:taxon-name></italic> as one of three “groups” in the larger conventional genus <italic><tp:taxon-name><tp:taxon-name-part taxon-name-part-type="genus">Flabellum</tp:taxon-name-part></tp:taxon-name></italic>. Finally, in a paper about the various modes of asexual reproduction, <xref ref-type="bibr" rid="B9">Cairns (1989a)</xref> suggested that transverse division represented a key innovation that led to an adaptive advantage for living on soft substrates, justifying the naming of a new genus. But, it was not until later in that year that <xref ref-type="bibr" rid="B10">Cairns (1989b)</xref> proposed the name <italic><tp:taxon-name><tp:taxon-name-part taxon-name-part-type="genus">Truncatoflabellum</tp:taxon-name-part></tp:taxon-name></italic>. As of this paper, there are 38 known species in the genus, six of these known only as fossils (Table <xref ref-type="table" rid="T1">1</xref>).</p><table-wrap id="T1" position="float" orientation="portrait"><label>Table 1.</label><caption><p>Transversely dividing flabellids, arranged by predominant geographic region (+ = fossil).</p></caption><table id="TID0E4QAK" rules="all"><tbody><tr><td rowspan="1" colspan="1">
              <bold>Philippines and Indonesia</bold>
            </td></tr><tr><td rowspan="1" colspan="1">
              <bold><italic><tp:taxon-name><tp:taxon-name-part taxon-name-part-type="genus">Truncatoflabellum</tp:taxon-name-part></tp:taxon-name></italic></bold> Cairns, 1989 (38 spp, including 6 exclusively fossil)</td></tr><tr><td rowspan="1" colspan="1">
              <bold><italic><tp:taxon-name><tp:taxon-name-part taxon-name-part-type="species">compressum</tp:taxon-name-part></tp:taxon-name></italic></bold> (Lamarck, 1816)</td></tr><tr><td rowspan="1" colspan="1">=<italic><tp:taxon-name><tp:taxon-name-part taxon-name-part-type="species">stokesii</tp:taxon-name-part></tp:taxon-name></italic> (Milne Edwards &amp; Haime, 1848)</td></tr><tr><td rowspan="1" colspan="1">=<italic><tp:taxon-name><tp:taxon-name-part taxon-name-part-type="genus">Flabellum</tp:taxon-name-part> <tp:taxon-name-part taxon-name-part-type="species">oweni</tp:taxon-name-part></tp:taxon-name></italic> Milne Edwards &amp; Haime, 1848</td></tr><tr><td rowspan="1" colspan="1">
              <bold><italic><tp:taxon-name><tp:taxon-name-part taxon-name-part-type="species">spheniscus</tp:taxon-name-part></tp:taxon-name></italic></bold> (Dana, 1846)</td></tr><tr><td rowspan="1" colspan="1">=<italic><tp:taxon-name><tp:taxon-name-part taxon-name-part-type="genus">Flabellum</tp:taxon-name-part> <tp:taxon-name-part taxon-name-part-type="species">debile</tp:taxon-name-part></tp:taxon-name></italic> Milne Edwards &amp; Haime, 1848</td></tr><tr><td rowspan="1" colspan="1">=<italic><tp:taxon-name><tp:taxon-name-part taxon-name-part-type="genus">Flabellum</tp:taxon-name-part> <tp:taxon-name-part taxon-name-part-type="species">affine</tp:taxon-name-part></tp:taxon-name></italic> Milne Edwards &amp; Haime, 1848</td></tr><tr><td rowspan="1" colspan="1">=<italic><tp:taxon-name><tp:taxon-name-part taxon-name-part-type="genus">Flabellum</tp:taxon-name-part> <tp:taxon-name-part taxon-name-part-type="species">bairdi</tp:taxon-name-part></tp:taxon-name></italic> Milne Edwards &amp; Haime, 1848</td></tr><tr><td rowspan="1" colspan="1">=<italic><tp:taxon-name><tp:taxon-name-part taxon-name-part-type="genus">Flabellum</tp:taxon-name-part> <tp:taxon-name-part taxon-name-part-type="species">profundum</tp:taxon-name-part></tp:taxon-name></italic> Milne Edwards &amp; Haime, 1848</td></tr><tr><td rowspan="1" colspan="1">=<italic><tp:taxon-name><tp:taxon-name-part taxon-name-part-type="genus">Flabellum</tp:taxon-name-part> <tp:taxon-name-part taxon-name-part-type="species">sumatrense</tp:taxon-name-part></tp:taxon-name></italic> Milne Edwards &amp; Haime, 1848</td></tr><tr><td rowspan="1" colspan="1">=<italic><tp:taxon-name><tp:taxon-name-part taxon-name-part-type="genus">Flabellum</tp:taxon-name-part> <tp:taxon-name-part taxon-name-part-type="species">crenulatum</tp:taxon-name-part></tp:taxon-name></italic> Milne Edwards &amp; Haime, 1848</td></tr><tr><td rowspan="1" colspan="1">=<italic><tp:taxon-name><tp:taxon-name-part taxon-name-part-type="genus">Flabellum</tp:taxon-name-part> <tp:taxon-name-part taxon-name-part-type="species">elongatum</tp:taxon-name-part></tp:taxon-name></italic> Milne Edwards &amp; Haime, 1848</td></tr><tr><td rowspan="1" colspan="1">=+<italic><tp:taxon-name><tp:taxon-name-part taxon-name-part-type="species">variabile</tp:taxon-name-part></tp:taxon-name></italic> <italic>sensu</italic> Gerth, 1921 (new synonymy)</td></tr><tr><td rowspan="1" colspan="1">
              <bold><italic><tp:taxon-name><tp:taxon-name-part taxon-name-part-type="species">aculeatum</tp:taxon-name-part></tp:taxon-name></italic></bold> (Milne Edwards &amp; Haime, 1848)</td></tr><tr><td rowspan="1" colspan="1">=?<italic><tp:taxon-name><tp:taxon-name-part taxon-name-part-type="genus">Flabellum</tp:taxon-name-part> <tp:taxon-name-part taxon-name-part-type="species">spinosum</tp:taxon-name-part></tp:taxon-name></italic> Milne Edwards &amp; Haime, 1848</td></tr><tr><td rowspan="1" colspan="1">=?<italic><tp:taxon-name><tp:taxon-name-part taxon-name-part-type="genus">Flabellum</tp:taxon-name-part> <tp:taxon-name-part taxon-name-part-type="species">variabile</tp:taxon-name-part></tp:taxon-name></italic> Semper, 1872</td></tr><tr><td rowspan="1" colspan="1">
              <bold><italic><tp:taxon-name><tp:taxon-name-part taxon-name-part-type="species">crassum</tp:taxon-name-part></tp:taxon-name></italic></bold> (Milne Edwards &amp; Haime, 1848)</td></tr><tr><td rowspan="1" colspan="1">
              <bold><italic><tp:taxon-name><tp:taxon-name-part taxon-name-part-type="species">candeanum</tp:taxon-name-part></tp:taxon-name></italic></bold> (Milne Edwards &amp; Haime, 1848)</td></tr><tr><td rowspan="1" colspan="1">=<italic><tp:taxon-name><tp:taxon-name-part taxon-name-part-type="genus">Flabellum</tp:taxon-name-part> <tp:taxon-name-part taxon-name-part-type="species">elegans</tp:taxon-name-part></tp:taxon-name></italic> Milne Edwards &amp; Haime, 1848</td></tr><tr><td rowspan="1" colspan="1">
              <bold><italic><tp:taxon-name><tp:taxon-name-part taxon-name-part-type="species">cumingi</tp:taxon-name-part></tp:taxon-name></italic></bold> (Milne Edwards &amp; Haime, 1848)</td></tr><tr><td rowspan="1" colspan="1">=<italic><tp:taxon-name><tp:taxon-name-part taxon-name-part-type="genus">Flabellum</tp:taxon-name-part> <tp:taxon-name-part taxon-name-part-type="species">irregulare</tp:taxon-name-part></tp:taxon-name></italic> Tenison-Woods, 1878: 313 (junior homonym of Semper’s 1872, but no need of new name since it is a junior synonym)</td></tr><tr><td rowspan="1" colspan="1">
              <bold><italic><tp:taxon-name><tp:taxon-name-part taxon-name-part-type="species">irregulare</tp:taxon-name-part></tp:taxon-name></italic></bold> (Semper, 1872)</td></tr><tr><td rowspan="1" colspan="1">
              <bold><italic><tp:taxon-name><tp:taxon-name-part taxon-name-part-type="species">paripavoninum</tp:taxon-name-part></tp:taxon-name></italic></bold> (Alcock, 1894)</td></tr><tr><td rowspan="1" colspan="1">
              <bold><italic><tp:taxon-name><tp:taxon-name-part taxon-name-part-type="species">dens</tp:taxon-name-part></tp:taxon-name></italic></bold> (Alcock, 1902)</td></tr><tr><td rowspan="1" colspan="1">
              <bold><italic><tp:taxon-name><tp:taxon-name-part taxon-name-part-type="species">incrustatum</tp:taxon-name-part></tp:taxon-name></italic></bold> Cairns, 1989</td></tr><tr><td rowspan="1" colspan="1">=+<italic><tp:taxon-name><tp:taxon-name-part taxon-name-part-type="species">irregulare</tp:taxon-name-part></tp:taxon-name></italic> <italic>sensu</italic> Gerth, 1921:402 (new synonymy)</td></tr><tr><td rowspan="1" colspan="1">
              <bold><italic><tp:taxon-name><tp:taxon-name-part taxon-name-part-type="species">formosum</tp:taxon-name-part></tp:taxon-name></italic></bold> Cairns, 1989</td></tr><tr><td rowspan="1" colspan="1">=<italic><tp:taxon-name><tp:taxon-name-part taxon-name-part-type="genus">Truncatoflabellum</tp:taxon-name-part></tp:taxon-name></italic> sp. n. <italic>sensu</italic> Cairns, 1989:73</td></tr><tr><td rowspan="1" colspan="1">
              <bold><italic><tp:taxon-name><tp:taxon-name-part taxon-name-part-type="species">pusillum</tp:taxon-name-part></tp:taxon-name></italic></bold> Cairns, 1989</td></tr><tr><td rowspan="1" colspan="1">
              <bold><italic><tp:taxon-name><tp:taxon-name-part taxon-name-part-type="species">carinatum</tp:taxon-name-part></tp:taxon-name></italic></bold> Cairns, 1989</td></tr><tr><td rowspan="1" colspan="1">?+<bold><italic><tp:taxon-name><tp:taxon-name-part taxon-name-part-type="species">variable</tp:taxon-name-part></tp:taxon-name><tp:taxon-name><tp:taxon-name-part taxon-name-part-type="species">alta</tp:taxon-name-part></tp:taxon-name></italic></bold> Gerth, 1921, if so, name is <bold><italic><tp:taxon-name><tp:taxon-name-part taxon-name-part-type="species">altum</tp:taxon-name-part></tp:taxon-name></italic></bold></td></tr><tr><td rowspan="1" colspan="1">
              <bold><italic><tp:taxon-name><tp:taxon-name-part taxon-name-part-type="species">angustum</tp:taxon-name-part></tp:taxon-name></italic></bold> Cairns &amp; Zibrowius, 1997</td></tr><tr><td rowspan="1" colspan="1">
              <bold>Central and eastern Pacific</bold>
            </td></tr><tr><td rowspan="1" colspan="1">
              <bold><italic><tp:taxon-name><tp:taxon-name-part taxon-name-part-type="species">trapezoideum</tp:taxon-name-part></tp:taxon-name></italic></bold> (Keller, 1981)</td></tr><tr><td rowspan="1" colspan="1">
              <bold><italic><tp:taxon-name><tp:taxon-name-part taxon-name-part-type="species">truncum</tp:taxon-name-part></tp:taxon-name></italic></bold> (Cairns, 1982)</td></tr><tr><td rowspan="1" colspan="1">
              <bold>Vanuatu, Wallis andFutuna, New Caledonia</bold>
            </td></tr><tr><td rowspan="1" colspan="1">
              <bold><italic><tp:taxon-name><tp:taxon-name-part taxon-name-part-type="species">martensii</tp:taxon-name-part></tp:taxon-name></italic></bold> (Studer, 1878)</td></tr><tr><td rowspan="1" colspan="1">=+<bold><tp:taxon-name><tp:taxon-name-part taxon-name-part-type="species">paripavoninum</tp:taxon-name-part></tp:taxon-name></bold> <italic>sensu</italic> Wells, 1984</td></tr><tr><td rowspan="1" colspan="1">
              <bold><italic><tp:taxon-name><tp:taxon-name-part taxon-name-part-type="species">mortenseni</tp:taxon-name-part></tp:taxon-name></italic></bold> Cairns &amp; Zibrowius, 1997</td></tr><tr><td rowspan="1" colspan="1">
              <bold><italic><tp:taxon-name><tp:taxon-name-part taxon-name-part-type="species">vanuatu</tp:taxon-name-part></tp:taxon-name></italic></bold> (Wells, 1984)</td></tr><tr><td rowspan="1" colspan="1">
              <bold><italic><tp:taxon-name><tp:taxon-name-part taxon-name-part-type="species">vigintifarium</tp:taxon-name-part></tp:taxon-name></italic></bold> Cairns, 1999</td></tr><tr><td rowspan="1" colspan="1">
              <bold>New Zealand and Kermadecs</bold>
            </td></tr><tr><td rowspan="1" colspan="1">
              <bold><italic><tp:taxon-name><tp:taxon-name-part taxon-name-part-type="species">arcuatum</tp:taxon-name-part></tp:taxon-name></italic></bold> Cairns, 1995</td></tr><tr><td rowspan="1" colspan="1">
              <bold><italic><tp:taxon-name><tp:taxon-name-part taxon-name-part-type="species">phoenix</tp:taxon-name-part></tp:taxon-name></italic></bold> Cairns, 1995</td></tr><tr><td rowspan="1" colspan="1">=<italic><tp:taxon-name><tp:taxon-name-part taxon-name-part-type="genus">Truncatoflabellum</tp:taxon-name-part></tp:taxon-name></italic> sp. B <italic>sensu</italic> Cairns, 1994</td></tr><tr><td rowspan="1" colspan="1">
              <bold>Western Australia</bold>
            </td></tr><tr><td rowspan="1" colspan="1">
              <bold><italic><tp:taxon-name><tp:taxon-name-part taxon-name-part-type="species">angiostomum</tp:taxon-name-part></tp:taxon-name></italic></bold> (Folkeson, 1919)</td></tr><tr><td rowspan="1" colspan="1">
              <bold><italic><tp:taxon-name><tp:taxon-name-part taxon-name-part-type="species">australiensis</tp:taxon-name-part></tp:taxon-name></italic></bold> Cairns, 1998</td></tr><tr><td rowspan="1" colspan="1">
              <bold><italic><tp:taxon-name><tp:taxon-name-part taxon-name-part-type="species">veroni</tp:taxon-name-part></tp:taxon-name></italic></bold> Cairns, 1998</td></tr><tr><td rowspan="1" colspan="1">
              <bold><italic><tp:taxon-name><tp:taxon-name-part taxon-name-part-type="species">macroeschara</tp:taxon-name-part></tp:taxon-name></italic></bold> Cairns, 1998</td></tr><tr><td rowspan="1" colspan="1">
              <bold>Western Indian Ocean/S. Africa</bold>
            </td></tr><tr><td rowspan="1" colspan="1">
              <bold><italic><tp:taxon-name><tp:taxon-name-part taxon-name-part-type="species">stabile</tp:taxon-name-part></tp:taxon-name></italic></bold> (Marenzeller, 1904)</td></tr><tr><td rowspan="1" colspan="1">=<tp:taxon-name><tp:taxon-name-part taxon-name-part-type="genus">Truncatoflabellum</tp:taxon-name-part></tp:taxon-name> sp. A <italic>sensu</italic> Cairns, 1994: 79</td></tr><tr><td rowspan="1" colspan="1">=?<italic><tp:taxon-name><tp:taxon-name-part taxon-name-part-type="genus">Truncatoflabellum</tp:taxon-name-part></tp:taxon-name></italic> sp. Zibrowius &amp; Gili, 1990</td></tr><tr><td rowspan="1" colspan="1">
              <bold><italic><tp:taxon-name><tp:taxon-name-part taxon-name-part-type="species">inconstans</tp:taxon-name-part></tp:taxon-name></italic></bold> (Marenzeller, 1904)</td></tr><tr><td rowspan="1" colspan="1">
              <bold><italic><tp:taxon-name><tp:taxon-name-part taxon-name-part-type="species">gardineri</tp:taxon-name-part></tp:taxon-name></italic></bold> Cairns in Cairns &amp; Keller, 1993</td></tr><tr><td rowspan="1" colspan="1">
              <bold><italic><tp:taxon-name><tp:taxon-name-part taxon-name-part-type="species">zuluense</tp:taxon-name-part></tp:taxon-name></italic></bold> Cairns in Cairns &amp; Keller, 1993</td></tr><tr><td rowspan="1" colspan="1">
              <bold><italic><tp:taxon-name><tp:taxon-name-part taxon-name-part-type="species">multispinosum</tp:taxon-name-part></tp:taxon-name></italic></bold> Cairns in Cairns &amp; Keller, 1993</td></tr><tr><td rowspan="1" colspan="1">
              <bold><italic><tp:taxon-name><tp:taxon-name-part taxon-name-part-type="species">mozambiquensis</tp:taxon-name-part></tp:taxon-name></italic></bold> sp. n.</td></tr><tr><td rowspan="1" colspan="1">
              <bold>South Australian exclusively fossil species</bold>
            </td></tr><tr><td rowspan="1" colspan="1">+<bold><italic><tp:taxon-name><tp:taxon-name-part taxon-name-part-type="species">victoriae</tp:taxon-name-part></tp:taxon-name></italic></bold> (Duncan, 1864)</td></tr><tr><td rowspan="1" colspan="1">=?<italic><tp:taxon-name><tp:taxon-name-part taxon-name-part-type="genus">Flabellum</tp:taxon-name-part> <tp:taxon-name-part taxon-name-part-type="species">simplex</tp:taxon-name-part></tp:taxon-name></italic> Tenison-Woods, 1878</td></tr><tr><td rowspan="1" colspan="1">+<bold><italic><tp:taxon-name><tp:taxon-name-part taxon-name-part-type="species">gambierense</tp:taxon-name-part></tp:taxon-name></italic></bold> (Duncan, 1864) (new combination)</td></tr><tr><td rowspan="1" colspan="1">+<bold><italic><tp:taxon-name><tp:taxon-name-part taxon-name-part-type="species">corbicula</tp:taxon-name-part></tp:taxon-name></italic></bold> (Tenison-Woods, 1880)</td></tr><tr><td rowspan="1" colspan="1">+<bold><italic><tp:taxon-name><tp:taxon-name-part taxon-name-part-type="species">sphenodeum</tp:taxon-name-part></tp:taxon-name></italic></bold> (Tension Woods, 1880) (new comb.)</td></tr><tr><td rowspan="1" colspan="1">+?<italic><tp:taxon-name><tp:taxon-name-part taxon-name-part-type="genus">Flabellum</tp:taxon-name-part> <tp:taxon-name-part taxon-name-part-type="species">attenuatum</tp:taxon-name-part></tp:taxon-name></italic> Tenison-Woods, 1880</td></tr><tr><td rowspan="1" colspan="1">+<bold><italic><tp:taxon-name><tp:taxon-name-part taxon-name-part-type="species">gippslandicum</tp:taxon-name-part></tp:taxon-name></italic></bold> (Dennant, 1899)</td></tr><tr><td rowspan="1" colspan="1">+<bold><italic><tp:taxon-name><tp:taxon-name-part taxon-name-part-type="species">duncani</tp:taxon-name-part></tp:taxon-name></italic></bold> sp. n.</td></tr><tr><td rowspan="1" colspan="1">=<bold><italic><tp:taxon-name><tp:taxon-name-part taxon-name-part-type="species">candeanum</tp:taxon-name-part></tp:taxon-name></italic></bold> <italic>sensu</italic> <xref ref-type="bibr" rid="B30">Duncan 1870</xref></td></tr><tr><td rowspan="1" colspan="1">
              <bold><italic><tp:taxon-name><tp:taxon-name-part taxon-name-part-type="genus">Blastotrochus</tp:taxon-name-part></tp:taxon-name></italic></bold> Milne Edwards &amp; Haime, 1848</td></tr><tr><td rowspan="1" colspan="1">
              <bold><italic><tp:taxon-name><tp:taxon-name-part taxon-name-part-type="species">nutrix</tp:taxon-name-part></tp:taxon-name></italic></bold> Milne Edwards &amp; Haime, 1848</td></tr><tr><td rowspan="1" colspan="1">+<bold><italic><tp:taxon-name><tp:taxon-name-part taxon-name-part-type="species">proliferus</tp:taxon-name-part></tp:taxon-name></italic></bold> d’Archiardi, 1866 (= ?<italic><tp:taxon-name><tp:taxon-name-part taxon-name-part-type="genus">Cladocora</tp:taxon-name-part></tp:taxon-name></italic>)</td></tr><tr><td rowspan="1" colspan="1">
              <bold><italic><tp:taxon-name><tp:taxon-name-part taxon-name-part-type="genus">Placotrochides</tp:taxon-name-part></tp:taxon-name></italic></bold> Alcock, 1902</td></tr><tr><td rowspan="1" colspan="1">
              <bold><italic><tp:taxon-name><tp:taxon-name-part taxon-name-part-type="species">scaphula</tp:taxon-name-part></tp:taxon-name></italic></bold> Alcock, 1902</td></tr><tr><td rowspan="1" colspan="1">=+<italic><tp:taxon-name><tp:taxon-name-part taxon-name-part-type="genus">Flabellum</tp:taxon-name-part> <tp:taxon-name-part taxon-name-part-type="species">elongatum</tp:taxon-name-part></tp:taxon-name></italic> Hu, 1987 (junior homonym of ME and <abbrev xmlns:xlink="http://www.w3.org/1999/xlink" xlink:title="Height of corallum" xlink:type="simple">H</abbrev>, 1848)</td></tr><tr><td rowspan="1" colspan="1">
              <bold><italic><tp:taxon-name><tp:taxon-name-part taxon-name-part-type="species">frustum</tp:taxon-name-part></tp:taxon-name></italic></bold> Cairns, 1979</td></tr><tr><td rowspan="1" colspan="1">
              <bold><italic><tp:taxon-name><tp:taxon-name-part taxon-name-part-type="species">cylindrica</tp:taxon-name-part></tp:taxon-name></italic></bold> Cairns, 2004</td></tr><tr><td rowspan="1" colspan="1">
              <bold><italic><tp:taxon-name><tp:taxon-name-part taxon-name-part-type="species">minuta</tp:taxon-name-part></tp:taxon-name></italic></bold> Cairns, 2004</td></tr><tr><td rowspan="1" colspan="1">=<italic><tp:taxon-name><tp:taxon-name-part taxon-name-part-type="species">minima</tp:taxon-name-part></tp:taxon-name></italic> (<italic>lapsus calumni</italic>) <italic>sensu</italic> Cairns, 2006</td></tr><tr><td rowspan="1" colspan="1">
              <bold><italic><tp:taxon-name><tp:taxon-name-part taxon-name-part-type="genus">Placotrochus</tp:taxon-name-part></tp:taxon-name></italic></bold> Milne Edwards &amp; Haime, 1848</td></tr><tr><td rowspan="1" colspan="1">
              <bold><italic><tp:taxon-name><tp:taxon-name-part taxon-name-part-type="species">laevis</tp:taxon-name-part></tp:taxon-name></italic></bold> Milne Edwards &amp; Haime, 1848</td></tr><tr><td rowspan="1" colspan="1">=<italic><tp:taxon-name><tp:taxon-name-part taxon-name-part-type="genus">Placotrochus</tp:taxon-name-part> <tp:taxon-name-part taxon-name-part-type="species">candeanus</tp:taxon-name-part></tp:taxon-name></italic> Milne Edwards &amp; Haime, 1848</td></tr><tr><td rowspan="1" colspan="1">=<italic><tp:taxon-name><tp:taxon-name-part taxon-name-part-type="genus">Placotrochus</tp:taxon-name-part> <tp:taxon-name-part taxon-name-part-type="species">pedicellatus</tp:taxon-name-part></tp:taxon-name></italic> Tenison-Woods, 1879</td></tr><tr><td rowspan="1" colspan="1">
              <bold><italic><tp:taxon-name><tp:taxon-name-part taxon-name-part-type="genus">Falcatoflabellum</tp:taxon-name-part></tp:taxon-name></italic></bold> Cairns, 1995</td></tr><tr><td rowspan="1" colspan="1">
              <bold><italic><tp:taxon-name><tp:taxon-name-part taxon-name-part-type="species">rauolensis</tp:taxon-name-part></tp:taxon-name></italic></bold> Cairns, 1995</td></tr></tbody></table></table-wrap></tp:treatment-sec><tp:treatment-sec sec-type="Distribution"><title>Distribution.</title><p>Middle Eocene (Bortonian) of New Zealand to Recent: cosmopolitan, except for the Antarctic, northeast Pacific and western Atlantic (generally low species diversity in Atlantic), 2–3010 m.</p></tp:treatment-sec><tp:treatment-sec sec-type="Type species"><title>Type species.</title><p>
              <italic><tp:taxon-name><tp:taxon-name-part taxon-name-part-type="genus">Euphyllia</tp:taxon-name-part> <tp:taxon-name-part taxon-name-part-type="species">spheniscus</tp:taxon-name-part></tp:taxon-name></italic> Dana, 1846, by original designation.</p></tp:treatment-sec><ref-list><ref id="B44"><mixed-citation xmlns:xlink="http://www.w3.org/1999/xlink" xlink:type="simple">
          <person-group><name name-style="western"><surname>Milne Edwards</surname><given-names>H</given-names></name><name name-style="western"><surname>Haime</surname><given-names>J</given-names></name></person-group> (<year>1848</year>) <article-title>Recherches sur les Polypiers, deuxième mémoire: Monographie des Turbinolides.</article-title> <source>Annales des Sciences Naturelles</source>, <series>Zoologie</series> (<volume-series>3</volume-series>)<volume>9</volume>: <fpage>211</fpage>–<lpage>344</lpage>.</mixed-citation></ref><ref id="B61"><mixed-citation xmlns:xlink="http://www.w3.org/1999/xlink" xlink:type="simple">
          <person-group><name name-style="western"><surname>Vaughan</surname><given-names>TW</given-names></name><name name-style="western"><surname>Wells</surname><given-names>JW</given-names></name></person-group> (<year>1943</year>) <article-title>Revision of the Suborders Families, and Genera of the <tp:taxon-name><tp:taxon-name-part taxon-name-part-type="order">Scleractinia</tp:taxon-name-part></tp:taxon-name>.</article-title> <source>Geological Society of America Special Paper</source> <volume>44</volume>, <fpage>1</fpage>–<lpage>363</lpage>. doi: <ext-link xlink:type="simple" ext-link-type="doi" xlink:href="10.1130/SPE44-p1">10.1130/SPE44-p1</ext-link></mixed-citation></ref><ref id="B63"><mixed-citation xmlns:xlink="http://www.w3.org/1999/xlink" xlink:type="simple">
          <person-group><name name-style="western"><surname>Wells</surname><given-names>JW</given-names></name></person-group> (<year>1956</year>) <chapter-title><tp:taxon-name><tp:taxon-name-part taxon-name-part-type="order">Scleractinia</tp:taxon-name-part></tp:taxon-name>.</chapter-title> In: <person-group><name name-style="western"><surname>Moore</surname><given-names>RC</given-names></name></person-group> (<role>Ed.</role>) <source>Treatise on Invertebrate Paleontology, Part F: <tp:taxon-name><tp:taxon-name-part taxon-name-part-type="phylum">Coelenterata</tp:taxon-name-part></tp:taxon-name></source>. <publisher-name>Geological Society of America and University of Kansas Press</publisher-name>, <publisher-loc>Lawrence, Kansas</publisher-loc>, <fpage>F90</fpage>–<lpage>F106</lpage>.</mixed-citation></ref><ref id="B68"><mixed-citation xmlns:xlink="http://www.w3.org/1999/xlink" xlink:type="simple">
          <person-group><name name-style="western"><surname>Zibrowius</surname><given-names>H</given-names></name></person-group> (<year>1974</year>) <article-title>Révision du genre <italic><tp:taxon-name><tp:taxon-name-part taxon-name-part-type="genus">Javania</tp:taxon-name-part></tp:taxon-name></italic> et considérations générales sur les <tp:taxon-name><tp:taxon-name-part taxon-name-part-type="family">Flabellidae</tp:taxon-name-part></tp:taxon-name> (Scléractiniaires).</article-title> <source>Bulletin de l’Institute Océanographique, Monaco</source> <volume>71</volume>(<issue>1429</issue>): <fpage>1</fpage>–<lpage>48</lpage>.</mixed-citation></ref><ref id="B18"><mixed-citation xmlns:xlink="http://www.w3.org/1999/xlink" xlink:type="simple">
          <person-group><name name-style="western"><surname>Cairns</surname><given-names>SD</given-names></name><name name-style="western"><surname>Kitahara</surname><given-names>MV</given-names></name></person-group> (<year>2012</year>) <article-title>An illustrated key to the genera and subgenera of the Recent azooxanthellate <tp:taxon-name><tp:taxon-name-part taxon-name-part-type="order">Scleractinia</tp:taxon-name-part></tp:taxon-name> (<tp:taxon-name><tp:taxon-name-part taxon-name-part-type="phylum">Cnidaria</tp:taxon-name-part></tp:taxon-name>, <tp:taxon-name><tp:taxon-name-part taxon-name-part-type="class">Anthozoa</tp:taxon-name-part></tp:taxon-name>), with an attached glossary.</article-title> <source>ZooKeys</source> <volume>227</volume>: <fpage>1</fpage>–<lpage>47</lpage>. doi: <ext-link xlink:type="simple" ext-link-type="doi" xlink:href="10.3897/zookeys.227.3612">10.3897/zookeys.227.3612</ext-link></mixed-citation></ref><ref id="B10"><mixed-citation xmlns:xlink="http://www.w3.org/1999/xlink" xlink:type="simple">
          <person-group><name name-style="western"><surname>Cairns</surname><given-names>SD</given-names></name></person-group> (<year>1989b</year>) <article-title>A revision of the ahermatypic <tp:taxon-name><tp:taxon-name-part taxon-name-part-type="order">Scleractinia</tp:taxon-name-part></tp:taxon-name> of the Philippine Islands and adjacent waters, Part 1: <tp:taxon-name><tp:taxon-name-part taxon-name-part-type="family">Fungiacyathidae</tp:taxon-name-part></tp:taxon-name>, <tp:taxon-name><tp:taxon-name-part taxon-name-part-type="family">Micrabaciidae</tp:taxon-name-part></tp:taxon-name>, <tp:taxon-name><tp:taxon-name-part taxon-name-part-type="subfamily">Turbinoliinae</tp:taxon-name-part></tp:taxon-name>, <tp:taxon-name><tp:taxon-name-part taxon-name-part-type="family">Guyniidae</tp:taxon-name-part></tp:taxon-name>, and <tp:taxon-name><tp:taxon-name-part taxon-name-part-type="family">Flabellidae</tp:taxon-name-part></tp:taxon-name>.</article-title> <source>Smithsonian Contributions to Zoology</source> <volume>486</volume>: <fpage>1</fpage>–<lpage>136</lpage>. doi: <ext-link xlink:type="simple" ext-link-type="doi" xlink:href="10.5479/si.00810282.486">10.5479/si.00810282.486</ext-link></mixed-citation></ref><ref id="B53"><mixed-citation xmlns:xlink="http://www.w3.org/1999/xlink" xlink:type="simple">
          <person-group><name name-style="western"><surname>Squires</surname><given-names>DF</given-names></name></person-group> (<year>1963</year>) <article-title><italic><tp:taxon-name><tp:taxon-name-part taxon-name-part-type="genus">Flabellum</tp:taxon-name-part> <tp:taxon-name-part taxon-name-part-type="species">rubrum</tp:taxon-name-part></tp:taxon-name></italic> (Quoy and Gaimard).</article-title> <source>New Zealand Oceanographic Institute Memoir</source> <volume>20</volume>: <fpage>1</fpage>–<lpage>43</lpage>.</mixed-citation></ref><ref id="B9"><mixed-citation xmlns:xlink="http://www.w3.org/1999/xlink" xlink:type="simple">
          <person-group><name name-style="western"><surname>Cairns</surname><given-names>SD</given-names></name></person-group> (<year>1989a</year>) <article-title>Asexual reproduction in solitary <tp:taxon-name><tp:taxon-name-part taxon-name-part-type="order">Scleractinia</tp:taxon-name-part></tp:taxon-name>.</article-title> <source>Proceedings of the 6th International Coral Reef Symposium</source>, <conf-loc>Townsville, Australia</conf-loc> <volume>2</volume>: <fpage>641</fpage>–<lpage>646</lpage>.</mixed-citation></ref><ref id="B30"><mixed-citation xmlns:xlink="http://www.w3.org/1999/xlink" xlink:type="simple">
          <person-group><name name-style="western"><surname>Duncan</surname><given-names>PM</given-names></name></person-group> (<year>1870</year>) <article-title>On the fossil corals (Madreporaria) of the Australian Tertiary deposits.</article-title> <source>Quarterly Journal of the Geological Society of London</source> <volume>26</volume>: <fpage>284</fpage>–<lpage>318</lpage>. doi: <ext-link xlink:type="simple" ext-link-type="doi" xlink:href="10.1144/GSL.JGS.1870.026.01-02.27">10.1144/GSL.JGS.1870.026.01-02.27</ext-link></mixed-citation></ref></ref-list></tp:taxon-treatment>
