# Supplementary material for: A key to the genera and species of the transversely-dividing Flabellidae (Anthozoa, Scleractinia, Flabellidae), with a guide to the literature, and the description of two new species
Source: Zookeys. 2016 Feb 10;(562):1–48. doi: 10.3897/zookeys.562.7310 (PMC4768466; doi:10.3897/zookeys.562.7310)
Supplement: XML Treatment for Truncatoflabellum gippslandicum [file zookeys.562.7310-treatment3.xml]

<!DOCTYPE tp:taxon-treatment
  PUBLIC "-//TaxonX//DTD Taxonomic Treatment Publishing DTD v0 20100105//EN" "tax-treatment-NSO.dtd">
<tp:taxon-treatment xmlns:tp="http://www.plazi.org/taxpub"><tp:treatment-meta><kwd-group><label>Taxon classification</label><kwd><named-content content-type="kingdom">Animalia</named-content></kwd><kwd><named-content content-type="order">Scleractinia</named-content></kwd><kwd><named-content content-type="family">Flabellidae</named-content></kwd></kwd-group><mixed-citation publication-type="journal"><person-group><name><surname>Cairns</surname><given-names>Stephen D.</given-names></name></person-group><article-title>A key to the genera and species of the transversely-dividing <tp:taxon-name><tp:taxon-name-part taxon-name-part-type="family">Flabellidae</tp:taxon-name-part></tp:taxon-name> (<tp:taxon-name><tp:taxon-name-part taxon-name-part-type="class">Anthozoa</tp:taxon-name-part></tp:taxon-name>, <tp:taxon-name><tp:taxon-name-part taxon-name-part-type="order">Scleractinia</tp:taxon-name-part></tp:taxon-name>, <tp:taxon-name><tp:taxon-name-part taxon-name-part-type="family">Flabellidae</tp:taxon-name-part></tp:taxon-name>), with a guide to the literature, and the description of two new species</article-title><source>Zookeys</source><day>10</day><month>2</month><year>2016</year><volume>2016</volume><issue>562</issue><fpage>1</fpage><lpage>48</lpage><pub-id pub-id-type="doi">10.3897/zookeys.562.7310</pub-id></mixed-citation></tp:treatment-meta><tp:nomenclature><tp:taxon-name>
            <tp:taxon-name-part taxon-name-part-type="genus">Truncatoflabellum</tp:taxon-name-part>
            <tp:taxon-name-part taxon-name-part-type="species">gippslandicum</tp:taxon-name-part>
          </tp:taxon-name><tp:taxon-authority>(Dennant, 1899)</tp:taxon-authority><xref ref-type="fig" rid="F2">Fig. 2B</xref><tp:nomenclature-citation-list><tp:nomenclature-citation><tp:taxon-name><tp:taxon-name-part taxon-name-part-type="genus">Flabellum</tp:taxon-name-part> <tp:taxon-name-part taxon-name-part-type="species">gippslandicum</tp:taxon-name-part></tp:taxon-name><comment> Dennant, 1899: 112–113, pl. 2, figs 1a–b.—<xref ref-type="bibr" rid="B33">Felix 1927</xref>: 409.—<xref ref-type="bibr" rid="B4">Bell 1981</xref>: 11 (type deposition).—Fitzgerald and Schmidt: 3 (color fig).</comment></tp:nomenclature-citation><tp:nomenclature-citation><tp:taxon-name><tp:taxon-name-part taxon-name-part-type="genus">Truncatoflabellum</tp:taxon-name-part> <tp:taxon-name-part taxon-name-part-type="species">gippslandicus</tp:taxon-name-part></tp:taxon-name><comment> (<italic>sic</italic>): <xref ref-type="bibr" rid="B10">Cairns 1989b</xref>: 61.</comment></tp:nomenclature-citation></tp:nomenclature-citation-list></tp:nomenclature><tp:treatment-sec sec-type="Distribution"><title>Distribution.</title><p>Miocene: Gippsland Lake area of Victoria, Australia; Middle Miocene of Beaumaris, Victoria.</p></tp:treatment-sec><tp:treatment-sec sec-type="Remarks"><title>Remarks.</title><p>The two syntypes of <italic><tp:taxon-name><tp:taxon-name-part taxon-name-part-type="genus">Truncatoflabellum</tp:taxon-name-part> <tp:taxon-name-part taxon-name-part-type="species">gippslandicum</tp:taxon-name-part></tp:taxon-name></italic> were reported by <xref ref-type="bibr" rid="B4">Bell (1981)</xref> from the <named-content xmlns:xlink="http://www.w3.org/1999/xlink" content-type="dwc:institutional_code" xlink:type="simple">NMV</named-content> (P27064). No other records of this species are known, and the information presented in the key and comparative Table <xref ref-type="table" rid="T2">2</xref> is taken from the original description.</p><table-wrap id="T2" position="float" orientation="portrait"><label>Table 2.</label><caption><p>Tabular key to all species of <italic><tp:taxon-name><tp:taxon-name-part taxon-name-part-type="genus">Truncatoflabellum</tp:taxon-name-part></tp:taxon-name></italic> (pr = pair, NC = New Caledonia; NZ = New Zealand; <abbrev xmlns:xlink="http://www.w3.org/1999/xlink" xlink:title="Indo-West Pacific" xlink:type="simple">IWP</abbrev> = Indo-West Pacific)</p></caption><table id="TID0EPNBK" rules="all"><tbody><tr><th rowspan="1" colspan="1"/><th rowspan="1" colspan="1">Thecal Edge Ornamentation</th><th rowspan="1" colspan="1">Edge angle; Face angle</th><th rowspan="1" colspan="1">
                    <abbrev xmlns:xlink="http://www.w3.org/1999/xlink" xlink:title="Greater calicular diameter of anthocyathus" xlink:type="simple">GCD</abbrev>:<abbrev xmlns:xlink="http://www.w3.org/1999/xlink" xlink:title="Lesser calicular diameter of anthocyathus" xlink:type="simple">LCD</abbrev></th><th rowspan="1" colspan="1">
                    <abbrev xmlns:xlink="http://www.w3.org/1999/xlink" xlink:title="Height of corallum" xlink:type="simple">H</abbrev>:<abbrev xmlns:xlink="http://www.w3.org/1999/xlink" xlink:title="Greater calicular diameter of anthocyathus" xlink:type="simple">GCD</abbrev></th><th rowspan="1" colspan="1">
                    <abbrev xmlns:xlink="http://www.w3.org/1999/xlink" xlink:title="Greater calicular diameter of anthocyathus" xlink:type="simple">GCD</abbrev> max.</th><th rowspan="1" colspan="1">Color</th><th rowspan="1" colspan="1">
                    <abbrev xmlns:xlink="http://www.w3.org/1999/xlink" xlink:title="greater scar diameter" xlink:type="simple">GSD</abbrev>:<abbrev xmlns:xlink="http://www.w3.org/1999/xlink" xlink:title="Greater calicular diameter of anthocyathus" xlink:type="simple">GCD</abbrev>; <abbrev xmlns:xlink="http://www.w3.org/1999/xlink" xlink:title="greater scar diameter" xlink:type="simple">GSD</abbrev> max.</th><th rowspan="1" colspan="1">Septal symmetry (max number of septa)</th><th rowspan="1" colspan="1">Upper outer septal margin notched</th><th rowspan="1" colspan="1">Unique features</th><th rowspan="1" colspan="1">Distribution; depth</th></tr><tr><td rowspan="1" colspan="1">
              <bold><italic><tp:taxon-name><tp:taxon-name-part taxon-name-part-type="species">phoenix</tp:taxon-name-part></tp:taxon-name></italic></bold>
            </td><td rowspan="1" colspan="1">1–2+ pr spines</td><td rowspan="1" colspan="1">0–10°; 0°</td><td rowspan="1" colspan="1">1.3–2.3</td><td rowspan="1" colspan="1">up to 4.3</td><td rowspan="1" colspan="1">5.9 mm</td><td rowspan="1" colspan="1">Lt. brown</td><td rowspan="1" colspan="1">0.86–1.0; 4.3 mm</td><td rowspan="1" colspan="1">S1-2&gt;S3&gt;S4 (24–32)</td><td rowspan="1" colspan="1">No</td><td rowspan="1" colspan="1">Corallum often elongated by rejuvenescence</td><td rowspan="1" colspan="1">Japan to Kermadecs; 18–441 m</td></tr><tr><td rowspan="1" colspan="1">
              <bold><italic><tp:taxon-name><tp:taxon-name-part taxon-name-part-type="species">gippslandicum</tp:taxon-name-part></tp:taxon-name></italic></bold>
            </td><td rowspan="1" colspan="1">1 basal pr spines</td><td rowspan="1" colspan="1">0–10°; 10°</td><td rowspan="1" colspan="1">2.3</td><td rowspan="1" colspan="1">1.9</td><td rowspan="1" colspan="1">16 mm</td><td rowspan="1" colspan="1">Fossil</td><td rowspan="1" colspan="1">0.71; 10 mm</td><td rowspan="1" colspan="1">S1-3&gt;S4&gt;S5 (76)</td><td rowspan="1" colspan="1">No</td><td rowspan="1" colspan="1"/><td rowspan="1" colspan="1">Miocene: Victoria</td></tr><tr><td rowspan="1" colspan="1">
              <bold><italic><tp:taxon-name><tp:taxon-name-part taxon-name-part-type="species">victoriae</tp:taxon-name-part></tp:taxon-name></italic></bold>
            </td><td rowspan="1" colspan="1">1 basal pr spines</td><td rowspan="1" colspan="1">15–20°; 11–16°</td><td rowspan="1" colspan="1">1.4</td><td rowspan="1" colspan="1">1.3</td><td rowspan="1" colspan="1">11.8 mm</td><td rowspan="1" colspan="1">Fossil</td><td rowspan="1" colspan="1">0.64; 7.6 mm</td><td rowspan="1" colspan="1">S1-2&gt;S3&gt;S4 (32–40)</td><td rowspan="1" colspan="1">No</td><td rowspan="1" colspan="1"/><td rowspan="1" colspan="1">Oligocene to M. Miocene: Victoria</td></tr><tr><td rowspan="1" colspan="1">
              <bold><italic><tp:taxon-name><tp:taxon-name-part taxon-name-part-type="species">dens</tp:taxon-name-part></tp:taxon-name></italic></bold>
            </td><td rowspan="1" colspan="1">Small crests</td><td rowspan="1" colspan="1">Bimodal; 14–18°</td><td rowspan="1" colspan="1">1.7–2.3</td><td rowspan="1" colspan="1">1.5–1.7</td><td rowspan="1" colspan="1">13.8 mm</td><td rowspan="1" colspan="1">Red-brown</td><td rowspan="1" colspan="1">0.18–0.19; 1.6 mm</td><td rowspan="1" colspan="1">S1°&gt;S2°&gt;S3° (56)</td><td rowspan="1" colspan="1">No</td><td rowspan="1" colspan="1">Anthocaulus often remains attached</td><td rowspan="1" colspan="1">Philippines to NZ; 286–555 m</td></tr><tr><td rowspan="1" colspan="1">
              <bold><italic><tp:taxon-name><tp:taxon-name-part taxon-name-part-type="species">zuluense</tp:taxon-name-part></tp:taxon-name></italic></bold>
            </td><td rowspan="1" colspan="1">0–1 basal pr spines</td><td rowspan="1" colspan="1">28–38°; 18–22°</td><td rowspan="1" colspan="1">1.4–1.8</td><td rowspan="1" colspan="1">0.8</td><td rowspan="1" colspan="1">13.2 mm</td><td rowspan="1" colspan="1">Striped</td><td rowspan="1" colspan="1">0.52; 6.5 mm</td><td rowspan="1" colspan="1">S1-2&gt;S3&gt;&gt;S4&gt; S5 (56)</td><td rowspan="1" colspan="1">No</td><td rowspan="1" colspan="1">Anthocaulus often remains attached</td><td rowspan="1" colspan="1">South Africa; 62–84 m</td></tr><tr><td rowspan="1" colspan="1">
              <bold><italic><tp:taxon-name><tp:taxon-name-part taxon-name-part-type="species">pusillum</tp:taxon-name-part></tp:taxon-name></italic></bold>
            </td><td rowspan="1" colspan="1">2–4 pr spines</td><td rowspan="1" colspan="1">14–18°; 18–20°</td><td rowspan="1" colspan="1">1.4–1.7</td><td rowspan="1" colspan="1">1.5–1.6</td><td rowspan="1" colspan="1">8.4 mm</td><td rowspan="1" colspan="1">Striped</td><td rowspan="1" colspan="1">0.41–0.48; 3.2 mm</td><td rowspan="1" colspan="1">S1-2&gt;S3&gt;S4 (32–48)</td><td rowspan="1" colspan="1">No</td><td rowspan="1" colspan="1"/><td rowspan="1" colspan="1">
                    <abbrev xmlns:xlink="http://www.w3.org/1999/xlink" xlink:title="Indo-West Pacific" xlink:type="simple">IWP</abbrev>; 85–460 m</td></tr><tr><td rowspan="1" colspan="1">
              <bold><italic><tp:taxon-name><tp:taxon-name-part taxon-name-part-type="species">angustum</tp:taxon-name-part></tp:taxon-name></italic></bold>
            </td><td rowspan="1" colspan="1">3–4 pr spines</td><td rowspan="1" colspan="1">28–52°; 17–22°</td><td rowspan="1" colspan="1">1.8–2.3</td><td rowspan="1" colspan="1">1.2–1.7</td><td rowspan="1" colspan="1">14 mm</td><td rowspan="1" colspan="1">Red-brown basally</td><td rowspan="1" colspan="1">0.3; 2.5 mm</td><td rowspan="1" colspan="1">S1-2&gt;S3&gt;S4&gt;S5 (56)</td><td rowspan="1" colspan="1">Yes</td><td rowspan="1" colspan="1"/><td rowspan="1" colspan="1">Philippines to Queensland; 195–530 m</td></tr><tr><td rowspan="1" colspan="1">
              <bold><italic><tp:taxon-name><tp:taxon-name-part taxon-name-part-type="species">angiostomum</tp:taxon-name-part></tp:taxon-name></italic></bold>
            </td><td rowspan="1" colspan="1">1 pr basal spines</td><td rowspan="1" colspan="1">105–200°; 15–25°</td><td rowspan="1" colspan="1">2.9–3.2</td><td rowspan="1" colspan="1">0.67–0.81</td><td rowspan="1" colspan="1">63 mm</td><td rowspan="1" colspan="1">White</td><td rowspan="1" colspan="1">0.08–0.09; 4.3 mm</td><td rowspan="1" colspan="1">S1-4&gt;S5&gt;S6&gt;S7 (268)</td><td rowspan="1" colspan="1">Yes</td><td rowspan="1" colspan="1">Calice arched</td><td rowspan="1" colspan="1">North and west Australia; 15–176 m</td></tr><tr><td rowspan="1" colspan="1">
              <bold><italic><tp:taxon-name><tp:taxon-name-part taxon-name-part-type="species">macroeschara</tp:taxon-name-part></tp:taxon-name></italic></bold>
            </td><td rowspan="1" colspan="1">1 pr basal spines</td><td rowspan="1" colspan="1">55–87°; 22–27°</td><td rowspan="1" colspan="1">2.5–3.1</td><td rowspan="1" colspan="1">0.64–1.0</td><td rowspan="1" colspan="1">46 mm</td><td rowspan="1" colspan="1">White</td><td rowspan="1" colspan="1">0.35–0.53; 30.4 mm</td><td rowspan="1" colspan="1">S1-4&gt;S5&gt;S6&gt;S7 (192)</td><td rowspan="1" colspan="1">No</td><td rowspan="1" colspan="1"/><td rowspan="1" colspan="1">Australia; 18–201 m</td></tr><tr><td rowspan="1" colspan="1">
              <bold><italic><tp:taxon-name><tp:taxon-name-part taxon-name-part-type="species">veroni</tp:taxon-name-part></tp:taxon-name></italic></bold>
            </td><td rowspan="1" colspan="1">1 pr basal spines</td><td rowspan="1" colspan="1">94–127°; 23–32°</td><td rowspan="1" colspan="1">3.0–4.8</td><td rowspan="1" colspan="1">0.5–0.56</td><td rowspan="1" colspan="1">57 mm</td><td rowspan="1" colspan="1">White</td><td rowspan="1" colspan="1">0.33; 27 mm</td><td rowspan="1" colspan="1">S1-4&gt;S5&gt;S6&gt;S7 (192–212)</td><td rowspan="1" colspan="1">Yes</td><td rowspan="1" colspan="1"/><td rowspan="1" colspan="1">Australia; 15–176 m</td></tr><tr><td rowspan="1" colspan="1">
              <bold><italic><tp:taxon-name><tp:taxon-name-part taxon-name-part-type="species">gambierense</tp:taxon-name-part></tp:taxon-name></italic></bold>
            </td><td rowspan="1" colspan="1">1 pr spines</td><td rowspan="1" colspan="1">30–38°; 15–20°</td><td rowspan="1" colspan="1">1.6–3.2</td><td rowspan="1" colspan="1">1.4–1.8</td><td rowspan="1" colspan="1">14.5 mm</td><td rowspan="1" colspan="1">Fossil</td><td rowspan="1" colspan="1">0.52–0.67; 7.2 mm</td><td rowspan="1" colspan="1">S1-2&gt;S3&gt;S4?S5 (56)</td><td rowspan="1" colspan="1">No</td><td rowspan="1" colspan="1">Anthocaulus slender, remains attached</td><td rowspan="1" colspan="1">Middle Miocene; Victoria</td></tr><tr><td rowspan="1" colspan="1">
              <bold><italic><tp:taxon-name><tp:taxon-name-part taxon-name-part-type="species">incrustatum</tp:taxon-name-part></tp:taxon-name></italic></bold>
            </td><td rowspan="1" colspan="1">1 pr basal spines</td><td rowspan="1" colspan="1">23–32°; 15–19°</td><td rowspan="1" colspan="1">1.6–2.1</td><td rowspan="1" colspan="1">1.2–1.5</td><td rowspan="1" colspan="1">28 mm</td><td rowspan="1" colspan="1">Blackish</td><td rowspan="1" colspan="1">0.24–0.38; 10 mm</td><td rowspan="1" colspan="1">S1-2&gt;S3&gt;S4&gt;S5 (96)</td><td rowspan="1" colspan="1">No</td><td rowspan="1" colspan="1"/><td rowspan="1" colspan="1">Japan to Philippines; 30–315 m</td></tr><tr><td rowspan="1" colspan="1">
              <bold><italic><tp:taxon-name><tp:taxon-name-part taxon-name-part-type="species">sphenodeum</tp:taxon-name-part></tp:taxon-name></italic></bold>
            </td><td rowspan="1" colspan="1">1 basal pr spines</td><td rowspan="1" colspan="1">32°; 18°</td><td rowspan="1" colspan="1">1.67</td><td rowspan="1" colspan="1">1.33</td><td rowspan="1" colspan="1">15 mm</td><td rowspan="1" colspan="1">Fossil</td><td rowspan="1" colspan="1">0.25–0.33; 3.5 mm</td><td rowspan="1" colspan="1">S1-3&gt;S4&gt;S5 (60–75)</td><td rowspan="1" colspan="1">No</td><td rowspan="1" colspan="1"/><td rowspan="1" colspan="1">M. Eocene to M. Miocene: NZ</td></tr><tr><td rowspan="1" colspan="1">
              <bold><italic><tp:taxon-name><tp:taxon-name-part taxon-name-part-type="species">irregulare</tp:taxon-name-part></tp:taxon-name></italic></bold>
            </td><td rowspan="1" colspan="1">1 pr basal spines</td><td rowspan="1" colspan="1">36–43°; 19°</td><td rowspan="1" colspan="1">1.6–2.0</td><td rowspan="1" colspan="1">1.4</td><td rowspan="1" colspan="1">28 mm</td><td rowspan="1" colspan="1">White</td><td rowspan="1" colspan="1">0.32–0.5; 4 mm</td><td rowspan="1" colspan="1">S1°&gt;S2°&gt;S3° (72–80)</td><td rowspan="1" colspan="1">Yes</td><td rowspan="1" colspan="1"/><td rowspan="1" colspan="1">Japan to Philippines; 11–55 m</td></tr><tr><td rowspan="1" colspan="1">
              <bold><italic><tp:taxon-name><tp:taxon-name-part taxon-name-part-type="species">crassum</tp:taxon-name-part></tp:taxon-name></italic></bold>
            </td><td rowspan="1" colspan="1">1 pr basal spines</td><td rowspan="1" colspan="1">40–50°; 18–28°</td><td rowspan="1" colspan="1">1.3–1.8</td><td rowspan="1" colspan="1">0.75–0.85</td><td rowspan="1" colspan="1">29 mm</td><td rowspan="1" colspan="1">White</td><td rowspan="1" colspan="1">0.21–0.29; 6.3 mm</td><td rowspan="1" colspan="1">S1-2&gt;S3&gt;S4&gt; S5&gt;S6 (114)</td><td rowspan="1" colspan="1">Yes</td><td rowspan="1" colspan="1"/><td rowspan="1" colspan="1">
                    <abbrev xmlns:xlink="http://www.w3.org/1999/xlink" xlink:title="Indo-West Pacific" xlink:type="simple">IWP</abbrev>: 31–430 m</td></tr><tr><td rowspan="1" colspan="1">
              <bold><italic><tp:taxon-name><tp:taxon-name-part taxon-name-part-type="species">aculeatum</tp:taxon-name-part></tp:taxon-name></italic></bold>
            </td><td rowspan="1" colspan="1">1 pr basal spines</td><td rowspan="1" colspan="1">31–82°;17–31°</td><td rowspan="1" colspan="1">1.8–3.7</td><td rowspan="1" colspan="1">0.56–0.71</td><td rowspan="1" colspan="1">41 mm</td><td rowspan="1" colspan="1">Milky white</td><td rowspan="1" colspan="1">0.35–0.44; 15 mm</td><td rowspan="1" colspan="1">S1°&gt;S2°&gt;S3° (50–72)</td><td rowspan="1" colspan="1">Yes</td><td rowspan="1" colspan="1"/><td rowspan="1" colspan="1">Japan to w. Australia; 11–132 m</td></tr><tr><td rowspan="1" colspan="1">
              <bold><italic><tp:taxon-name><tp:taxon-name-part taxon-name-part-type="species">mortenseni</tp:taxon-name-part></tp:taxon-name></italic></bold>
            </td><td rowspan="1" colspan="1">1 pr spines</td><td rowspan="1" colspan="1">49–61°; 23–31°</td><td rowspan="1" colspan="1">1.65–1.85</td><td rowspan="1" colspan="1">0.75–0.81</td><td rowspan="1" colspan="1">23 mm</td><td rowspan="1" colspan="1">Striped</td><td rowspan="1" colspan="1">0.32–0.40; 7 mm</td><td rowspan="1" colspan="1">S1-3&gt;S4&gt;S5 (96)</td><td rowspan="1" colspan="1">Yes</td><td rowspan="1" colspan="1">Anthocyathus often remains attached</td><td rowspan="1" colspan="1">Philippines to New Caledonia; 50–455 m</td></tr><tr><td rowspan="1" colspan="1">
              <bold><italic><tp:taxon-name><tp:taxon-name-part taxon-name-part-type="species">australiensis</tp:taxon-name-part></tp:taxon-name></italic></bold>
            </td><td rowspan="1" colspan="1">2–3 pr spines</td><td rowspan="1" colspan="1">44–73°; 18–28°</td><td rowspan="1" colspan="1">1.9–2.4</td><td rowspan="1" colspan="1">0.64–0.83</td><td rowspan="1" colspan="1">25 mm</td><td rowspan="1" colspan="1">Striped</td><td rowspan="1" colspan="1">0.36–0.48; 8.6 mm</td><td rowspan="1" colspan="1">S1-3&gt;S4&gt;S5 (96)</td><td rowspan="1" colspan="1">No</td><td rowspan="1" colspan="1"/><td rowspan="1" colspan="1">W. Australia; 90–220 m</td></tr><tr><td rowspan="1" colspan="1">
              <bold><italic><tp:taxon-name><tp:taxon-name-part taxon-name-part-type="species">candeanum</tp:taxon-name-part></tp:taxon-name></italic></bold>
            </td><td rowspan="1" colspan="1">3 long pr spines</td><td rowspan="1" colspan="1">40–80°; 30–41°</td><td rowspan="1" colspan="1">1.6–2.0</td><td rowspan="1" colspan="1">0.73–0.76</td><td rowspan="1" colspan="1">32 mm</td><td rowspan="1" colspan="1">Striped</td><td rowspan="1" colspan="1">0.26–0.29; 5.7 mm</td><td rowspan="1" colspan="1">S1°&gt;S2°&gt;S3° (72–96)</td><td rowspan="1" colspan="1">No</td><td rowspan="1" colspan="1"/><td rowspan="1" colspan="1">Japan to Philippines, NC; 70–290 m</td></tr><tr><td rowspan="1" colspan="1">
              <bold><italic><tp:taxon-name><tp:taxon-name-part taxon-name-part-type="species">compressum</tp:taxon-name-part></tp:taxon-name></italic></bold>
            </td><td rowspan="1" colspan="1">2–3 pr spines</td><td rowspan="1" colspan="1">53–67°; 24–29°</td><td rowspan="1" colspan="1">1.9–3.1</td><td rowspan="1" colspan="1">0.6–0.8</td><td rowspan="1" colspan="1">40 mm</td><td rowspan="1" colspan="1">White</td><td rowspan="1" colspan="1">0.37–0.43; 13.7 mm</td><td rowspan="1" colspan="1">S1-4&gt;S5&gt;S6 (192)</td><td rowspan="1" colspan="1">Yes</td><td rowspan="1" colspan="1"/><td rowspan="1" colspan="1">Philippines to Indian Ocean; 12–256 m</td></tr><tr><td rowspan="1" colspan="1">
              <bold><italic><tp:taxon-name><tp:taxon-name-part taxon-name-part-type="species">martensii</tp:taxon-name-part></tp:taxon-name></italic></bold>
            </td><td rowspan="1" colspan="1">3 pr spines</td><td rowspan="1" colspan="1">40–105°; 14–19°</td><td rowspan="1" colspan="1">2.0–2.4</td><td rowspan="1" colspan="1">0.83–1.0</td><td rowspan="1" colspan="1">29 mm</td><td rowspan="1" colspan="1">Red or brown</td><td rowspan="1" colspan="1">0.28–0.30; 9.3 mm</td><td rowspan="1" colspan="1">S1-3&gt;S4&gt;S5&gt;S6 (126)</td><td rowspan="1" colspan="1">No</td><td rowspan="1" colspan="1">Thecal edges acute</td><td rowspan="1" colspan="1">New Caledonia to Andaman Sea; 139–275 m</td></tr><tr><td rowspan="1" colspan="1">
              <bold><italic><tp:taxon-name><tp:taxon-name-part taxon-name-part-type="species">mozambiquensis</tp:taxon-name-part></tp:taxon-name></italic></bold>
            </td><td rowspan="1" colspan="1">1–2 pr spines</td><td rowspan="1" colspan="1">39–60°; 22–32°</td><td rowspan="1" colspan="1">1.4–2.2</td><td rowspan="1" colspan="1">0.97–1.4</td><td rowspan="1" colspan="1">27 mm</td><td rowspan="1" colspan="1">Blackish</td><td rowspan="1" colspan="1">0.19–0.26; 6.9 mm</td><td rowspan="1" colspan="1">S1-2&gt;S4&gt;S5 (96)</td><td rowspan="1" colspan="1">No</td><td rowspan="1" colspan="1">C1–3 ribbed</td><td rowspan="1" colspan="1">Mozambique; 106–112 m</td></tr><tr><td rowspan="1" colspan="1">
              <bold><italic><tp:taxon-name><tp:taxon-name-part taxon-name-part-type="species">vigintifarium</tp:taxon-name-part></tp:taxon-name></italic></bold>
            </td><td rowspan="1" colspan="1">2–3 pr spines</td><td rowspan="1" colspan="1">67–84°; 25–30°</td><td rowspan="1" colspan="1">1.95–2.40</td><td rowspan="1" colspan="1">0.84–0.91</td><td rowspan="1" colspan="1">27 mm</td><td rowspan="1" colspan="1">Striped</td><td rowspan="1" colspan="1">0.13; 3.6 mm</td><td rowspan="1" colspan="1">S1°&gt;S2°&gt;S3° (80)</td><td rowspan="1" colspan="1">No</td><td rowspan="1" colspan="1"/><td rowspan="1" colspan="1">New Caledonia, Queensland; 179–1050 m</td></tr><tr><td rowspan="1" colspan="1">
              <bold><italic><tp:taxon-name><tp:taxon-name-part taxon-name-part-type="species">spheniscus</tp:taxon-name-part></tp:taxon-name></italic></bold>
            </td><td rowspan="1" colspan="1">1 basal pr spines</td><td rowspan="1" colspan="1">65–118°; 16–31°</td><td rowspan="1" colspan="1">2.8–4.1</td><td rowspan="1" colspan="1">0.76–0.81</td><td rowspan="1" colspan="1">50 mm</td><td rowspan="1" colspan="1">Striped</td><td rowspan="1" colspan="1">0.22–0.49; 18 mm</td><td rowspan="1" colspan="1">1°&gt;2°&gt;3°&gt;4° (190)</td><td rowspan="1" colspan="1">Yes</td><td rowspan="1" colspan="1">Calice arched</td><td rowspan="1" colspan="1">Japan to Australia; 2–174 m</td></tr><tr><td rowspan="1" colspan="1">
              <bold><italic><tp:taxon-name><tp:taxon-name-part taxon-name-part-type="species">cumingi</tp:taxon-name-part></tp:taxon-name></italic></bold>
            </td><td rowspan="1" colspan="1">2–3 pr spines</td><td rowspan="1" colspan="1">31–44°; 18–236</td><td rowspan="1" colspan="1">1.8–2.0</td><td rowspan="1" colspan="1">1.0–1.13</td><td rowspan="1" colspan="1">20 mm</td><td rowspan="1" colspan="1">White</td><td rowspan="1" colspan="1">0.37–0.41; 9 mm</td><td rowspan="1" colspan="1">S1°&gt;S2°&gt;S3° (72)</td><td rowspan="1" colspan="1">No</td><td rowspan="1" colspan="1"/><td rowspan="1" colspan="1">Philippines to W. Australia; 46–132 m</td></tr><tr><td rowspan="1" colspan="1">
              <bold><italic><tp:taxon-name><tp:taxon-name-part taxon-name-part-type="species">vanuatu</tp:taxon-name-part></tp:taxon-name></italic></bold>
            </td><td rowspan="1" colspan="1">4–5 pr spines</td><td rowspan="1" colspan="1">20–27°; 12–17°</td><td rowspan="1" colspan="1">1.6–1.8</td><td rowspan="1" colspan="1">1.7–1.9</td><td rowspan="1" colspan="1">26 mm</td><td rowspan="1" colspan="1">White</td><td rowspan="1" colspan="1">0.22–0.29; 4.9 mm</td><td rowspan="1" colspan="1">S1°&gt;S2°&gt;S3° (80)</td><td rowspan="1" colspan="1">No</td><td rowspan="1" colspan="1">Axial septal edges straight</td><td rowspan="1" colspan="1">Vanuatu, NC; 240–335 m</td></tr><tr><td rowspan="1" colspan="1">
              <bold><italic><tp:taxon-name><tp:taxon-name-part taxon-name-part-type="species">duncani</tp:taxon-name-part></tp:taxon-name></italic></bold>
            </td><td rowspan="1" colspan="1">5 pr spines</td><td rowspan="1" colspan="1">54–72°; 27°</td><td rowspan="1" colspan="1">1.4–1.7</td><td rowspan="1" colspan="1">0.93–1.04</td><td rowspan="1" colspan="1">31 mm</td><td rowspan="1" colspan="1">Fossil</td><td rowspan="1" colspan="1">0.27–0.29; 10.5 mm</td><td rowspan="1" colspan="1">S1-3&gt;S4&gt;S5&gt;S6 (104)</td><td rowspan="1" colspan="2">Attenuate</td><td rowspan="1" colspan="1">L. Oligocene-M. Miocene: Victoria</td></tr><tr><td rowspan="1" colspan="1">
              <bold><italic><tp:taxon-name><tp:taxon-name-part taxon-name-part-type="species">multispinosum</tp:taxon-name-part></tp:taxon-name></italic></bold>
            </td><td rowspan="1" colspan="1">5–7 pr spines</td><td rowspan="1" colspan="1">41–56°; 19–32°</td><td rowspan="1" colspan="1">1.7–2.1</td><td rowspan="1" colspan="1">0.93–1.02</td><td rowspan="1" colspan="1">32 mm</td><td rowspan="1" colspan="1">Brown</td><td rowspan="1" colspan="1">0.23–0.30; 7.3 mm</td><td rowspan="1" colspan="1">S1-3&gt;S4&gt;S5&gt;S6 (100)</td><td rowspan="1" colspan="1">No</td><td rowspan="1" colspan="1"/><td rowspan="1" colspan="1">W. Indian Ocean, NC; 62–183 m</td></tr><tr><td rowspan="1" colspan="1">
              <bold><italic><tp:taxon-name><tp:taxon-name-part taxon-name-part-type="species">paripavoninum</tp:taxon-name-part></tp:taxon-name></italic></bold>
            </td><td rowspan="1" colspan="1">None, thecal edges acute</td><td rowspan="1" colspan="1">65–138°; 32–62°</td><td rowspan="1" colspan="1">1.4–2.0</td><td rowspan="1" colspan="1">0.77–1.0</td><td rowspan="1" colspan="1">62 mm</td><td rowspan="1" colspan="1">Lt brown</td><td rowspan="1" colspan="1">0.17–0.34; 14.5 mm</td><td rowspan="1" colspan="1">S1-3&gt;S4&gt;S5&gt;S6 (192)</td><td rowspan="1" colspan="1">No</td><td rowspan="1" colspan="1"/><td rowspan="1" colspan="1">Philippines to Laccadive Sea; 394–1450 m</td></tr><tr><td rowspan="1" colspan="1">
              <bold><italic><tp:taxon-name><tp:taxon-name-part taxon-name-part-type="species">stabile</tp:taxon-name-part></tp:taxon-name></italic></bold>
            </td><td rowspan="1" colspan="1">None, thecal edges rounded</td><td rowspan="1" colspan="1">59–90°; 40–60°</td><td rowspan="1" colspan="1">1.4–1.7</td><td rowspan="1" colspan="1">1.0–1.15</td><td rowspan="1" colspan="1">52 mm</td><td rowspan="1" colspan="1">White</td><td rowspan="1" colspan="1">0.14–0.28; 7 mm</td><td rowspan="1" colspan="1">S1-3&gt;S4&gt;S5&gt;S6 (104)</td><td rowspan="1" colspan="1">No</td><td rowspan="1" colspan="1">Costae ribbed</td><td rowspan="1" colspan="1">Japan, Mozambique, Cape Verde; 786–3010 m</td></tr><tr><td rowspan="1" colspan="1">
              <bold><italic><tp:taxon-name><tp:taxon-name-part taxon-name-part-type="species">inconstans</tp:taxon-name-part></tp:taxon-name></italic></bold>
            </td><td rowspan="1" colspan="1">None, thecal edges rounded</td><td rowspan="1" colspan="1">38–52°; 25°</td><td rowspan="1" colspan="1">1.5–2.5</td><td rowspan="1" colspan="1">0.10–1.5</td><td rowspan="1" colspan="1">44 mm</td><td rowspan="1" colspan="1">White</td><td rowspan="1" colspan="1">0.13–0.18; 5 mm</td><td rowspan="1" colspan="1">S1-3&gt;S4&gt;S5&gt;S6 (171)</td><td rowspan="1" colspan="1">No</td><td rowspan="1" colspan="1">C1–3 ribbed</td><td rowspan="1" colspan="1">South Africa; 23–130 m</td></tr><tr><td rowspan="1" colspan="1">
              <bold><italic><tp:taxon-name><tp:taxon-name-part taxon-name-part-type="species">corbicula</tp:taxon-name-part></tp:taxon-name></italic></bold>
            </td><td rowspan="1" colspan="1">None, thecal edges rounded</td><td rowspan="1" colspan="1">16–21°; 15°</td><td rowspan="1" colspan="1">1.5–2.2</td><td rowspan="1" colspan="1">0.97</td><td rowspan="1" colspan="1">19 mm</td><td rowspan="1" colspan="1">Fossil</td><td rowspan="1" colspan="1">0.64–0.67; 12 mm</td><td rowspan="1" colspan="1">S1-2&gt;S3&gt;S4 (48)</td><td rowspan="1" colspan="1">No</td><td rowspan="1" colspan="1"/><td rowspan="1" colspan="1">L. Oligocene, New Zealand</td></tr><tr><td rowspan="1" colspan="1">
              <bold><italic><tp:taxon-name><tp:taxon-name-part taxon-name-part-type="species">truncum</tp:taxon-name-part></tp:taxon-name></italic></bold>
            </td><td rowspan="1" colspan="1">None, thecal edges rounded</td><td rowspan="1" colspan="1">45–70°; 22–38°</td><td rowspan="1" colspan="1">1.4–2.2</td><td rowspan="1" colspan="1">0.9–1.2</td><td rowspan="1" colspan="1">38 mm</td><td rowspan="1" colspan="1">White</td><td rowspan="1" colspan="1">0.25–0.27; 9.5 mm</td><td rowspan="1" colspan="1">S1-3&gt;S4&gt;S5 (96)</td><td rowspan="1" colspan="1">No</td><td rowspan="1" colspan="1">C1–3 ribbed</td><td rowspan="1" colspan="1">Peru to Falklands; 595–1896 m</td></tr><tr><td rowspan="1" colspan="1">
              <bold><italic><tp:taxon-name><tp:taxon-name-part taxon-name-part-type="species">trapezoideum</tp:taxon-name-part></tp:taxon-name></italic></bold>
            </td><td rowspan="1" colspan="1">None, thecal edges rounded</td><td rowspan="1" colspan="1">80°; ?</td><td rowspan="1" colspan="1">1.35</td><td rowspan="1" colspan="1">0.69</td><td rowspan="1" colspan="1">28 mm</td><td rowspan="1" colspan="1">White</td><td rowspan="1" colspan="1">0.29; 8.1 mm</td><td rowspan="1" colspan="1">S1-2&gt;S3&gt;S4&gt;S5 (88)</td><td rowspan="1" colspan="1">No</td><td rowspan="1" colspan="1">C1–2 ribbed</td><td rowspan="1" colspan="1">Marcus-Necker Ridge; 1630 m</td></tr><tr><td rowspan="1" colspan="1">
              <bold><italic><tp:taxon-name><tp:taxon-name-part taxon-name-part-type="species">formosum</tp:taxon-name-part></tp:taxon-name></italic></bold>
            </td><td rowspan="1" colspan="1">2 pr crests</td><td rowspan="1" colspan="1">37–59°; 18–31°</td><td rowspan="1" colspan="1">1.4–1.9</td><td rowspan="1" colspan="1">1.05–1.2</td><td rowspan="1" colspan="1">27 mm</td><td rowspan="1" colspan="1">Striped</td><td rowspan="1" colspan="1">0.26; 5.5 mm</td><td rowspan="1" colspan="1">S1°&gt;S2°&gt;S3° (80)</td><td rowspan="1" colspan="2">Attenuate</td><td rowspan="1" colspan="1">Philippines to SW Indian Ocean; 42–933 m</td></tr><tr><td rowspan="1" colspan="1">
              <bold><italic><tp:taxon-name><tp:taxon-name-part taxon-name-part-type="species">carinatum</tp:taxon-name-part></tp:taxon-name></italic></bold>
            </td><td rowspan="1" colspan="1">Disjunct crests</td><td rowspan="1" colspan="1">35–57°; 18–32°</td><td rowspan="1" colspan="1">1.6–1.9</td><td rowspan="1" colspan="1">0.88–1.2</td><td rowspan="1" colspan="1">23 mm</td><td rowspan="1" colspan="1">Red-brown</td><td rowspan="1" colspan="1">0.22–0.24; 5.2 mm</td><td rowspan="1" colspan="1">S1-3&gt;S4&gt;S5&gt;S6 (104)</td><td rowspan="1" colspan="1">No</td><td rowspan="1" colspan="1"/><td rowspan="1" colspan="1">S. China Sea to Mozambique; 30–274 m</td></tr><tr><td rowspan="1" colspan="1">
              <bold><italic><tp:taxon-name><tp:taxon-name-part taxon-name-part-type="species">gardineri</tp:taxon-name-part></tp:taxon-name></italic></bold>
            </td><td rowspan="1" colspan="1">Crests</td><td rowspan="1" colspan="1">21–35°; 14–18°</td><td rowspan="1" colspan="1">1.3–1.5</td><td rowspan="1" colspan="1">1.3–1.9</td><td rowspan="1" colspan="1">20 mm</td><td rowspan="1" colspan="1">White or striped</td><td rowspan="1" colspan="1">0.37–0.49; 5.3 mm</td><td rowspan="1" colspan="1">S1-2&gt;S3&gt;S4 (48)</td><td rowspan="1" colspan="1">No</td><td rowspan="1" colspan="1"/><td rowspan="1" colspan="1">Japan, S. Africa; 100–144 m</td></tr><tr><td rowspan="1" colspan="1">
              <bold><italic><tp:taxon-name><tp:taxon-name-part taxon-name-part-type="species">arcuatum</tp:taxon-name-part></tp:taxon-name></italic></bold>
            </td><td rowspan="1" colspan="1">Low crests</td><td rowspan="1" colspan="1">14–15°; 8–11°</td><td rowspan="1" colspan="1">1.8–2.6</td><td rowspan="1" colspan="1">2.9–3.5</td><td rowspan="1" colspan="1">12 mm</td><td rowspan="1" colspan="1">White</td><td rowspan="1" colspan="1">0.50–0.55; 5.9 mm</td><td rowspan="1" colspan="1">S1-2&gt;S3&gt;S4&gt;S5 (60)</td><td rowspan="1" colspan="1">No</td><td rowspan="1" colspan="1">Axial septal edges very sinuous</td><td rowspan="1" colspan="1">North of New Zealand; 350–364 m</td></tr></tbody></table></table-wrap></tp:treatment-sec><tp:treatment-sec><!--Section generated to contain objects referenced in tp:taxon-treatment.--><fig id="F2" position="float" orientation="portrait"><label>Figure 2.</label><caption><p>
          <bold>A</bold> <italic><tp:taxon-name><tp:taxon-name-part taxon-name-part-type="genus">Truncatoflabellum</tp:taxon-name-part> <tp:taxon-name-part taxon-name-part-type="species">phoenix</tp:taxon-name-part></tp:taxon-name></italic>, paratypes, <named-content xmlns:xlink="http://www.w3.org/1999/xlink" content-type="dwc:institutional_code" xlink:type="simple">USNM</named-content> 82010, Kermadec Ridge <bold>B</bold> <italic><tp:taxon-name><tp:taxon-name-part taxon-name-part-type="genus">Truncatoflabellum</tp:taxon-name-part> <tp:taxon-name-part taxon-name-part-type="species">gippslandicum</tp:taxon-name-part></tp:taxon-name></italic>: upper lateral and edge views, <named-content xmlns:xlink="http://www.w3.org/1999/xlink" content-type="dwc:institutional_code" xlink:type="simple">NMV</named-content> P133990; lower lateral and calicular views, syntype, <named-content xmlns:xlink="http://www.w3.org/1999/xlink" content-type="dwc:institutional_code" xlink:type="simple">NMV</named-content> P27064, Miocene of Gippsland lake region of Victoria <bold>C</bold> <italic><tp:taxon-name><tp:taxon-name-part taxon-name-part-type="genus">Truncatoflabellum</tp:taxon-name-part> <tp:taxon-name-part taxon-name-part-type="species">victoriae</tp:taxon-name-part></tp:taxon-name></italic>, <named-content xmlns:xlink="http://www.w3.org/1999/xlink" content-type="dwc:institutional_code" xlink:type="simple">USNM</named-content> 67962, Muddy Creek, Victoria (Balcombian = Middle Miocene) <bold>D</bold> <italic><tp:taxon-name><tp:taxon-name-part taxon-name-part-type="genus">Truncatoflabellum</tp:taxon-name-part> <tp:taxon-name-part taxon-name-part-type="species">dens</tp:taxon-name-part></tp:taxon-name></italic>, <named-content xmlns:xlink="http://www.w3.org/1999/xlink" content-type="dwc:institutional_code" xlink:type="simple">USNM</named-content> 98889, MUSORSTOM 7-569, Vanuatu. Scale bars: 2 mm (<bold>A</bold>); 10 mm (<bold>B</bold>); 5 mm (<bold>C–D</bold>).</p></caption><graphic xmlns:xlink="http://www.w3.org/1999/xlink" xlink:href="zookeys-562-001-g002.jpg" position="float" orientation="portrait" xlink:type="simple" id="oo_77266.jpg"/></fig></tp:treatment-sec><ref-list><ref id="B33"><mixed-citation xmlns:xlink="http://www.w3.org/1999/xlink" xlink:type="simple">
          <person-group><name name-style="western"><surname>Felix</surname><given-names>JP</given-names></name></person-group> (<year>1927</year>) <article-title><tp:taxon-name><tp:taxon-name-part taxon-name-part-type="class">Anthozoa</tp:taxon-name-part></tp:taxon-name> Miocaenica.</article-title> In: <person-group><name name-style="western"><surname>Diener</surname><given-names>C</given-names></name></person-group> (<role>Ed.</role>) <source>Fossilium Catalogus, I: <tp:taxon-name><tp:taxon-name-part taxon-name-part-type="kingdom">Animalia</tp:taxon-name-part></tp:taxon-name></source>. <publisher-name>W. Junk</publisher-name>, <publisher-loc>Berlin</publisher-loc>, <issue>part 35</issue>, <fpage>297</fpage>–<lpage>488</lpage>.</mixed-citation></ref><ref id="B4"><mixed-citation xmlns:xlink="http://www.w3.org/1999/xlink" xlink:type="simple">
          <person-group><name name-style="western"><surname>Bell</surname><given-names>KN</given-names></name></person-group> (<year>1981</year>) <article-title>A list of the Tertiary coral types in the National Museum of Victoria.</article-title> <source>Fossil <tp:taxon-name><tp:taxon-name-part taxon-name-part-type="phylum">Cnidaria</tp:taxon-name-part></tp:taxon-name></source> <volume>10</volume>(<issue>1</issue>): <fpage>9</fpage>–<lpage>11</lpage>.</mixed-citation></ref><ref id="B10"><mixed-citation xmlns:xlink="http://www.w3.org/1999/xlink" xlink:type="simple">
          <person-group><name name-style="western"><surname>Cairns</surname><given-names>SD</given-names></name></person-group> (<year>1989b</year>) <article-title>A revision of the ahermatypic <tp:taxon-name><tp:taxon-name-part taxon-name-part-type="order">Scleractinia</tp:taxon-name-part></tp:taxon-name> of the Philippine Islands and adjacent waters, Part 1: <tp:taxon-name><tp:taxon-name-part taxon-name-part-type="family">Fungiacyathidae</tp:taxon-name-part></tp:taxon-name>, <tp:taxon-name><tp:taxon-name-part taxon-name-part-type="family">Micrabaciidae</tp:taxon-name-part></tp:taxon-name>, <tp:taxon-name><tp:taxon-name-part taxon-name-part-type="subfamily">Turbinoliinae</tp:taxon-name-part></tp:taxon-name>, <tp:taxon-name><tp:taxon-name-part taxon-name-part-type="family">Guyniidae</tp:taxon-name-part></tp:taxon-name>, and <tp:taxon-name><tp:taxon-name-part taxon-name-part-type="family">Flabellidae</tp:taxon-name-part></tp:taxon-name>.</article-title> <source>Smithsonian Contributions to Zoology</source> <volume>486</volume>: <fpage>1</fpage>–<lpage>136</lpage>. doi: <ext-link xlink:type="simple" ext-link-type="doi" xlink:href="10.5479/si.00810282.486">10.5479/si.00810282.486</ext-link></mixed-citation></ref></ref-list></tp:taxon-treatment>
