# Supplementary material for: A key to the genera and species of the transversely-dividing Flabellidae (Anthozoa, Scleractinia, Flabellidae), with a guide to the literature, and the description of two new species
Source: Zookeys. 2016 Feb 10;(562):1–48. doi: 10.3897/zookeys.562.7310 (PMC4768466; doi:10.3897/zookeys.562.7310)
Supplement: XML Treatment for Truncatoflabellum victoriae [file zookeys.562.7310-treatment4.xml]

<!DOCTYPE tp:taxon-treatment
  PUBLIC "-//TaxonX//DTD Taxonomic Treatment Publishing DTD v0 20100105//EN" "tax-treatment-NSO.dtd">
<tp:taxon-treatment xmlns:tp="http://www.plazi.org/taxpub"><tp:treatment-meta><kwd-group><label>Taxon classification</label><kwd><named-content content-type="kingdom">Animalia</named-content></kwd><kwd><named-content content-type="order">Scleractinia</named-content></kwd><kwd><named-content content-type="family">Flabellidae</named-content></kwd></kwd-group><mixed-citation publication-type="journal"><person-group><name><surname>Cairns</surname><given-names>Stephen D.</given-names></name></person-group><article-title>A key to the genera and species of the transversely-dividing <tp:taxon-name><tp:taxon-name-part taxon-name-part-type="family">Flabellidae</tp:taxon-name-part></tp:taxon-name> (<tp:taxon-name><tp:taxon-name-part taxon-name-part-type="class">Anthozoa</tp:taxon-name-part></tp:taxon-name>, <tp:taxon-name><tp:taxon-name-part taxon-name-part-type="order">Scleractinia</tp:taxon-name-part></tp:taxon-name>, <tp:taxon-name><tp:taxon-name-part taxon-name-part-type="family">Flabellidae</tp:taxon-name-part></tp:taxon-name>), with a guide to the literature, and the description of two new species</article-title><source>Zookeys</source><day>10</day><month>2</month><year>2016</year><volume>2016</volume><issue>562</issue><fpage>1</fpage><lpage>48</lpage><pub-id pub-id-type="doi">10.3897/zookeys.562.7310</pub-id></mixed-citation></tp:treatment-meta><tp:nomenclature><tp:taxon-name>
            <tp:taxon-name-part taxon-name-part-type="genus">Truncatoflabellum</tp:taxon-name-part>
            <tp:taxon-name-part taxon-name-part-type="species">victoriae</tp:taxon-name-part>
          </tp:taxon-name><tp:taxon-authority>(Duncan, 1864)</tp:taxon-authority><xref ref-type="fig" rid="F2">Fig. 2C</xref><tp:nomenclature-citation-list><tp:nomenclature-citation><tp:taxon-name><tp:taxon-name-part taxon-name-part-type="genus">Flabellum</tp:taxon-name-part> <tp:taxon-name-part taxon-name-part-type="species">victoriae</tp:taxon-name-part></tp:taxon-name><comment> Duncan, 1864: 162–163, pl. 5, fig. 2a–c; 1870: 299, 312, pl. 19, fig. 11.—<xref ref-type="bibr" rid="B55">Tenison-Woods 1878b</xref>: 312.—<xref ref-type="bibr" rid="B33">Felix 1927</xref>: 415 (synonymy).</comment></tp:nomenclature-citation><tp:nomenclature-citation><tp:taxon-name>?<tp:taxon-name-part taxon-name-part-type="genus">Flabellum</tp:taxon-name-part> <tp:taxon-name-part taxon-name-part-type="species">simplex</tp:taxon-name-part></tp:taxon-name><comment> Tenison-Woods, 1878: 13.—<xref ref-type="bibr" rid="B52">Squires 1958</xref>: 66 (type lost).</comment></tp:nomenclature-citation><tp:nomenclature-citation><tp:taxon-name><tp:taxon-name-part taxon-name-part-type="genus">Truncatoflabellum</tp:taxon-name-part> <tp:taxon-name-part taxon-name-part-type="species">victoriae</tp:taxon-name-part></tp:taxon-name><comment>: Cairns, 1989b: 61, pl. 37i.</comment></tp:nomenclature-citation></tp:nomenclature-citation-list></tp:nomenclature><tp:treatment-sec sec-type="New records"><title>New records.</title><p>Muddy Creek, near Hamilton, Victoria, Australia, Balcombian (Middle Miocene), 13 specimens, <named-content xmlns:xlink="http://www.w3.org/1999/xlink" content-type="dwc:institutional_code" xlink:type="simple">USNM</named-content> 67962 and 68005; Balcombe’s Bay, Port Phillip, Victoria, Balcombian (Middle Miocene), 11 specimens, <named-content xmlns:xlink="http://www.w3.org/1999/xlink" content-type="dwc:institutional_code" xlink:type="simple">USNM</named-content> 68000 and M353582; Balcombe’s Bay, Mornington, Balcombian (Middle Miocene), 3 specimens, <named-content xmlns:xlink="http://www.w3.org/1999/xlink" content-type="dwc:institutional_code" xlink:type="simple">USNM</named-content> M353583; Spring Creek, Torquay, Victoria, Janjukian (Late Oligocene), 8 specimens, <named-content xmlns:xlink="http://www.w3.org/1999/xlink" content-type="dwc:institutional_code" xlink:type="simple">USNM</named-content> 1283656.</p></tp:treatment-sec><tp:treatment-sec sec-type="Distribution"><title>Distribution.</title><p>Late Oligocene (Janjukian), Victoria; Middle Miocene (Balcombian), Muddy Creek, Geelong, Victoria, and Balcombe’s Bay, Victoria.</p></tp:treatment-sec><tp:treatment-sec><!--Section generated to contain objects referenced in tp:taxon-treatment.--><fig id="F2" position="float" orientation="portrait"><label>Figure 2.</label><caption><p>
          <bold>A</bold> <italic><tp:taxon-name><tp:taxon-name-part taxon-name-part-type="genus">Truncatoflabellum</tp:taxon-name-part> <tp:taxon-name-part taxon-name-part-type="species">phoenix</tp:taxon-name-part></tp:taxon-name></italic>, paratypes, <named-content xmlns:xlink="http://www.w3.org/1999/xlink" content-type="dwc:institutional_code" xlink:type="simple">USNM</named-content> 82010, Kermadec Ridge <bold>B</bold> <italic><tp:taxon-name><tp:taxon-name-part taxon-name-part-type="genus">Truncatoflabellum</tp:taxon-name-part> <tp:taxon-name-part taxon-name-part-type="species">gippslandicum</tp:taxon-name-part></tp:taxon-name></italic>: upper lateral and edge views, <named-content xmlns:xlink="http://www.w3.org/1999/xlink" content-type="dwc:institutional_code" xlink:type="simple">NMV</named-content> P133990; lower lateral and calicular views, syntype, <named-content xmlns:xlink="http://www.w3.org/1999/xlink" content-type="dwc:institutional_code" xlink:type="simple">NMV</named-content> P27064, Miocene of Gippsland lake region of Victoria <bold>C</bold> <italic><tp:taxon-name><tp:taxon-name-part taxon-name-part-type="genus">Truncatoflabellum</tp:taxon-name-part> <tp:taxon-name-part taxon-name-part-type="species">victoriae</tp:taxon-name-part></tp:taxon-name></italic>, <named-content xmlns:xlink="http://www.w3.org/1999/xlink" content-type="dwc:institutional_code" xlink:type="simple">USNM</named-content> 67962, Muddy Creek, Victoria (Balcombian = Middle Miocene) <bold>D</bold> <italic><tp:taxon-name><tp:taxon-name-part taxon-name-part-type="genus">Truncatoflabellum</tp:taxon-name-part> <tp:taxon-name-part taxon-name-part-type="species">dens</tp:taxon-name-part></tp:taxon-name></italic>, <named-content xmlns:xlink="http://www.w3.org/1999/xlink" content-type="dwc:institutional_code" xlink:type="simple">USNM</named-content> 98889, MUSORSTOM 7-569, Vanuatu. Scale bars: 2 mm (<bold>A</bold>); 10 mm (<bold>B</bold>); 5 mm (<bold>C–D</bold>).</p></caption><graphic xmlns:xlink="http://www.w3.org/1999/xlink" xlink:href="zookeys-562-001-g002.jpg" position="float" orientation="portrait" xlink:type="simple" id="oo_77266.jpg"/></fig></tp:treatment-sec><ref-list><ref id="B55"><mixed-citation xmlns:xlink="http://www.w3.org/1999/xlink" xlink:type="simple">
          <person-group><name name-style="western"><surname>Tenison-Woods</surname><given-names>JE</given-names></name></person-group> (<year>1878b</year>) <article-title>On the extratropical corals of Australia.</article-title> <source>Proceedings of the Linnean Society of New South Wales</source> <volume>2</volume>: <fpage>292</fpage>–<lpage>341</lpage>.</mixed-citation></ref><ref id="B33"><mixed-citation xmlns:xlink="http://www.w3.org/1999/xlink" xlink:type="simple">
          <person-group><name name-style="western"><surname>Felix</surname><given-names>JP</given-names></name></person-group> (<year>1927</year>) <article-title><tp:taxon-name><tp:taxon-name-part taxon-name-part-type="class">Anthozoa</tp:taxon-name-part></tp:taxon-name> Miocaenica.</article-title> In: <person-group><name name-style="western"><surname>Diener</surname><given-names>C</given-names></name></person-group> (<role>Ed.</role>) <source>Fossilium Catalogus, I: <tp:taxon-name><tp:taxon-name-part taxon-name-part-type="kingdom">Animalia</tp:taxon-name-part></tp:taxon-name></source>. <publisher-name>W. Junk</publisher-name>, <publisher-loc>Berlin</publisher-loc>, <issue>part 35</issue>, <fpage>297</fpage>–<lpage>488</lpage>.</mixed-citation></ref><ref id="B52"><mixed-citation xmlns:xlink="http://www.w3.org/1999/xlink" xlink:type="simple">
          <person-group><name name-style="western"><surname>Squires</surname><given-names>DF</given-names></name></person-group> (<year>1958</year>) <article-title>The Cretaceous and Tertiary corals of New Zealand.</article-title> <source>New Zealand Geological Survey, Paleontology Bulletin</source> <volume>29</volume>: <fpage>1</fpage>–<lpage>107</lpage>.</mixed-citation></ref></ref-list></tp:taxon-treatment>
