# Supplementary material for: A key to the genera and species of the transversely-dividing Flabellidae (Anthozoa, Scleractinia, Flabellidae), with a guide to the literature, and the description of two new species
Source: Zookeys. 2016 Feb 10;(562):1–48. doi: 10.3897/zookeys.562.7310 (PMC4768466; doi:10.3897/zookeys.562.7310)
Supplement: XML Treatment for Truncatoflabellum dens [file zookeys.562.7310-treatment5.xml]

<!DOCTYPE tp:taxon-treatment
  PUBLIC "-//TaxonX//DTD Taxonomic Treatment Publishing DTD v0 20100105//EN" "tax-treatment-NSO.dtd">
<tp:taxon-treatment xmlns:tp="http://www.plazi.org/taxpub"><tp:treatment-meta><kwd-group><label>Taxon classification</label><kwd><named-content content-type="kingdom">Animalia</named-content></kwd><kwd><named-content content-type="order">Scleractinia</named-content></kwd><kwd><named-content content-type="family">Flabellidae</named-content></kwd></kwd-group><mixed-citation publication-type="journal"><person-group><name><surname>Cairns</surname><given-names>Stephen D.</given-names></name></person-group><article-title>A key to the genera and species of the transversely-dividing <tp:taxon-name><tp:taxon-name-part taxon-name-part-type="family">Flabellidae</tp:taxon-name-part></tp:taxon-name> (<tp:taxon-name><tp:taxon-name-part taxon-name-part-type="class">Anthozoa</tp:taxon-name-part></tp:taxon-name>, <tp:taxon-name><tp:taxon-name-part taxon-name-part-type="order">Scleractinia</tp:taxon-name-part></tp:taxon-name>, <tp:taxon-name><tp:taxon-name-part taxon-name-part-type="family">Flabellidae</tp:taxon-name-part></tp:taxon-name>), with a guide to the literature, and the description of two new species</article-title><source>Zookeys</source><day>10</day><month>2</month><year>2016</year><volume>2016</volume><issue>562</issue><fpage>1</fpage><lpage>48</lpage><pub-id pub-id-type="doi">10.3897/zookeys.562.7310</pub-id></mixed-citation></tp:treatment-meta><tp:nomenclature><tp:taxon-name>
            <tp:taxon-name-part taxon-name-part-type="genus">Truncatoflabellum</tp:taxon-name-part>
            <tp:taxon-name-part taxon-name-part-type="species">dens</tp:taxon-name-part>
          </tp:taxon-name><tp:taxon-authority>(Alcock, 1902)</tp:taxon-authority><xref ref-type="fig" rid="F2">Fig. 2D</xref><!--PageBreak--><tp:nomenclature-citation-list><tp:nomenclature-citation><tp:taxon-name><tp:taxon-name-part taxon-name-part-type="genus">Flabellum</tp:taxon-name-part> <tp:taxon-name-part taxon-name-part-type="species">dens</tp:taxon-name-part></tp:taxon-name><comment> Alcock, 1902: 32, pl. 4, figs 30, 30a.—<xref ref-type="bibr" rid="B10">Cairns 1989b</xref>: 54, Table 6, pl. 28g–k.</comment></tp:nomenclature-citation><tp:nomenclature-citation><tp:taxon-name><tp:taxon-name-part taxon-name-part-type="genus">Truncatoflabellum</tp:taxon-name-part> <tp:taxon-name-part taxon-name-part-type="species">dens</tp:taxon-name-part></tp:taxon-name><comment>: <xref ref-type="bibr" rid="B12">Cairns 1995</xref>: 114–115 (in part: pl. 37g).—<xref ref-type="bibr" rid="B17">Cairns and Zibrowius 1997</xref>: 170–171, 173.—<xref ref-type="bibr" rid="B14">Cairns 1999</xref>: 120, fig. 20a.</comment></tp:nomenclature-citation></tp:nomenclature-citation-list></tp:nomenclature><tp:treatment-sec sec-type="Distribution"><title>Distribution.</title><p>Philippines, Indonesia, New Caledonia, Vanuatu, Wallis and Futuna, New Zealand, 286–555 m.</p></tp:treatment-sec><tp:treatment-sec><!--Section generated to contain objects referenced in tp:taxon-treatment.--><fig id="F2" position="float" orientation="portrait"><label>Figure 2.</label><caption><p>
          <bold>A</bold> <italic><tp:taxon-name><tp:taxon-name-part taxon-name-part-type="genus">Truncatoflabellum</tp:taxon-name-part> <tp:taxon-name-part taxon-name-part-type="species">phoenix</tp:taxon-name-part></tp:taxon-name></italic>, paratypes, <named-content xmlns:xlink="http://www.w3.org/1999/xlink" content-type="dwc:institutional_code" xlink:type="simple">USNM</named-content> 82010, Kermadec Ridge <bold>B</bold> <italic><tp:taxon-name><tp:taxon-name-part taxon-name-part-type="genus">Truncatoflabellum</tp:taxon-name-part> <tp:taxon-name-part taxon-name-part-type="species">gippslandicum</tp:taxon-name-part></tp:taxon-name></italic>: upper lateral and edge views, <named-content xmlns:xlink="http://www.w3.org/1999/xlink" content-type="dwc:institutional_code" xlink:type="simple">NMV</named-content> P133990; lower lateral and calicular views, syntype, <named-content xmlns:xlink="http://www.w3.org/1999/xlink" content-type="dwc:institutional_code" xlink:type="simple">NMV</named-content> P27064, Miocene of Gippsland lake region of Victoria <bold>C</bold> <italic><tp:taxon-name><tp:taxon-name-part taxon-name-part-type="genus">Truncatoflabellum</tp:taxon-name-part> <tp:taxon-name-part taxon-name-part-type="species">victoriae</tp:taxon-name-part></tp:taxon-name></italic>, <named-content xmlns:xlink="http://www.w3.org/1999/xlink" content-type="dwc:institutional_code" xlink:type="simple">USNM</named-content> 67962, Muddy Creek, Victoria (Balcombian = Middle Miocene) <bold>D</bold> <italic><tp:taxon-name><tp:taxon-name-part taxon-name-part-type="genus">Truncatoflabellum</tp:taxon-name-part> <tp:taxon-name-part taxon-name-part-type="species">dens</tp:taxon-name-part></tp:taxon-name></italic>, <named-content xmlns:xlink="http://www.w3.org/1999/xlink" content-type="dwc:institutional_code" xlink:type="simple">USNM</named-content> 98889, MUSORSTOM 7-569, Vanuatu. Scale bars: 2 mm (<bold>A</bold>); 10 mm (<bold>B</bold>); 5 mm (<bold>C–D</bold>).</p></caption><graphic xmlns:xlink="http://www.w3.org/1999/xlink" xlink:href="zookeys-562-001-g002.jpg" position="float" orientation="portrait" xlink:type="simple" id="oo_77266.jpg"/></fig></tp:treatment-sec><ref-list><ref id="B10"><mixed-citation xmlns:xlink="http://www.w3.org/1999/xlink" xlink:type="simple">
          <person-group><name name-style="western"><surname>Cairns</surname><given-names>SD</given-names></name></person-group> (<year>1989b</year>) <article-title>A revision of the ahermatypic <tp:taxon-name><tp:taxon-name-part taxon-name-part-type="order">Scleractinia</tp:taxon-name-part></tp:taxon-name> of the Philippine Islands and adjacent waters, Part 1: <tp:taxon-name><tp:taxon-name-part taxon-name-part-type="family">Fungiacyathidae</tp:taxon-name-part></tp:taxon-name>, <tp:taxon-name><tp:taxon-name-part taxon-name-part-type="family">Micrabaciidae</tp:taxon-name-part></tp:taxon-name>, <tp:taxon-name><tp:taxon-name-part taxon-name-part-type="subfamily">Turbinoliinae</tp:taxon-name-part></tp:taxon-name>, <tp:taxon-name><tp:taxon-name-part taxon-name-part-type="family">Guyniidae</tp:taxon-name-part></tp:taxon-name>, and <tp:taxon-name><tp:taxon-name-part taxon-name-part-type="family">Flabellidae</tp:taxon-name-part></tp:taxon-name>.</article-title> <source>Smithsonian Contributions to Zoology</source> <volume>486</volume>: <fpage>1</fpage>–<lpage>136</lpage>. doi: <ext-link xlink:type="simple" ext-link-type="doi" xlink:href="10.5479/si.00810282.486">10.5479/si.00810282.486</ext-link></mixed-citation></ref><ref id="B12"><mixed-citation xmlns:xlink="http://www.w3.org/1999/xlink" xlink:type="simple">
          <person-group><name name-style="western"><surname>Cairns</surname><given-names>SD</given-names></name></person-group> (<year>1995</year>) <article-title>The marine fauna of New Zealand: <tp:taxon-name><tp:taxon-name-part taxon-name-part-type="order">Scleractinia</tp:taxon-name-part></tp:taxon-name> (<tp:taxon-name><tp:taxon-name-part taxon-name-part-type="phylum">Cnidaria</tp:taxon-name-part></tp:taxon-name>: <tp:taxon-name><tp:taxon-name-part taxon-name-part-type="class">Anthozoa</tp:taxon-name-part></tp:taxon-name>).</article-title> <source>New Zealand Oceanographic Institute Memoir</source> <volume>103</volume>: <fpage>1</fpage>–<lpage>210</lpage>.</mixed-citation></ref><ref id="B17"><mixed-citation xmlns:xlink="http://www.w3.org/1999/xlink" xlink:type="simple">
          <person-group><name name-style="western"><surname>Cairns</surname><given-names>SD</given-names></name><name name-style="western"><surname>Zibrowius</surname><given-names>H</given-names></name></person-group> (<year>1997</year>) <article-title><tp:taxon-name><tp:taxon-name-part taxon-name-part-type="phylum">Cnidaria</tp:taxon-name-part></tp:taxon-name> <tp:taxon-name><tp:taxon-name-part taxon-name-part-type="class">Anthozoa</tp:taxon-name-part></tp:taxon-name>: Azooxanthellate <tp:taxon-name><tp:taxon-name-part taxon-name-part-type="order">Scleractinia</tp:taxon-name-part></tp:taxon-name> from the Philippine and Indonesian regions.</article-title> <source>Mémoires du Muséum national d’Histoire Naturelle</source> <volume>172</volume>(<issue>2</issue>): <fpage>27</fpage>–<lpage>243</lpage>.</mixed-citation></ref><ref id="B14"><mixed-citation xmlns:xlink="http://www.w3.org/1999/xlink" xlink:type="simple">
          <person-group><name name-style="western"><surname>Cairns</surname><given-names>SD</given-names></name></person-group> (<year>1999</year>) <article-title><tp:taxon-name><tp:taxon-name-part taxon-name-part-type="phylum">Cnidaria</tp:taxon-name-part></tp:taxon-name> <tp:taxon-name><tp:taxon-name-part taxon-name-part-type="class">Anthozoa</tp:taxon-name-part></tp:taxon-name>: deep-water azooxanthellate <tp:taxon-name><tp:taxon-name-part taxon-name-part-type="order">Scleractinia</tp:taxon-name-part></tp:taxon-name> from Vanuatu, and Wallis and Futuna Islands.</article-title> <source>Mémoires du Muséum national d’Histoire Naturelle</source> <volume>180</volume>: <fpage>31</fpage>–<lpage>167</lpage>.</mixed-citation></ref></ref-list></tp:taxon-treatment>
