# Supplementary material for: A key to the genera and species of the transversely-dividing Flabellidae (Anthozoa, Scleractinia, Flabellidae), with a guide to the literature, and the description of two new species
Source: Zookeys. 2016 Feb 10;(562):1–48. doi: 10.3897/zookeys.562.7310 (PMC4768466; doi:10.3897/zookeys.562.7310)
Supplement: XML Treatment for Truncatoflabellum angiostomum [file zookeys.562.7310-treatment9.xml]

<!DOCTYPE tp:taxon-treatment
  PUBLIC "-//TaxonX//DTD Taxonomic Treatment Publishing DTD v0 20100105//EN" "tax-treatment-NSO.dtd">
<tp:taxon-treatment xmlns:tp="http://www.plazi.org/taxpub"><tp:treatment-meta><kwd-group><label>Taxon classification</label><kwd><named-content content-type="kingdom">Animalia</named-content></kwd><kwd><named-content content-type="order">Scleractinia</named-content></kwd><kwd><named-content content-type="family">Flabellidae</named-content></kwd></kwd-group><mixed-citation publication-type="journal"><person-group><name><surname>Cairns</surname><given-names>Stephen D.</given-names></name></person-group><article-title>A key to the genera and species of the transversely-dividing <tp:taxon-name><tp:taxon-name-part taxon-name-part-type="family">Flabellidae</tp:taxon-name-part></tp:taxon-name> (<tp:taxon-name><tp:taxon-name-part taxon-name-part-type="class">Anthozoa</tp:taxon-name-part></tp:taxon-name>, <tp:taxon-name><tp:taxon-name-part taxon-name-part-type="order">Scleractinia</tp:taxon-name-part></tp:taxon-name>, <tp:taxon-name><tp:taxon-name-part taxon-name-part-type="family">Flabellidae</tp:taxon-name-part></tp:taxon-name>), with a guide to the literature, and the description of two new species</article-title><source>Zookeys</source><day>10</day><month>2</month><year>2016</year><volume>2016</volume><issue>562</issue><fpage>1</fpage><lpage>48</lpage><pub-id pub-id-type="doi">10.3897/zookeys.562.7310</pub-id></mixed-citation></tp:treatment-meta><tp:nomenclature><tp:taxon-name>
            <tp:taxon-name-part taxon-name-part-type="genus">Truncatoflabellum</tp:taxon-name-part>
            <tp:taxon-name-part taxon-name-part-type="species">angiostomum</tp:taxon-name-part>
          </tp:taxon-name><tp:taxon-authority>(Folkeson, 1919)</tp:taxon-authority><xref ref-type="fig" rid="F3">Fig. 3D</xref><!--PageBreak--><!--PageBreak--><tp:nomenclature-citation-list><tp:nomenclature-citation><tp:taxon-name><tp:taxon-name-part taxon-name-part-type="genus">Flabellum</tp:taxon-name-part> <tp:taxon-name-part taxon-name-part-type="species">angiostomum</tp:taxon-name-part></tp:taxon-name><comment> Folkeson, 1919: 5, pl. 1, figs 1-3.</comment></tp:nomenclature-citation><tp:nomenclature-citation><tp:taxon-name><tp:taxon-name-part taxon-name-part-type="genus">Truncatoflabellum</tp:taxon-name-part> <tp:taxon-name-part taxon-name-part-type="species">angiostomum</tp:taxon-name-part></tp:taxon-name><comment>: <xref ref-type="bibr" rid="B13">Cairns 1998</xref>: 395–396, Table 4, figs 7a–c, 8a; 2004: 308 (synonymy).</comment></tp:nomenclature-citation></tp:nomenclature-citation-list></tp:nomenclature><tp:treatment-sec sec-type="New records"><title>New records.</title><p>
            <abbrev xmlns:xlink="http://www.w3.org/1999/xlink" content-type="institution" xlink:title="Smithsonian Institution Philippines Expedition" xlink:type="simple">SIPHILEXP</abbrev> M-21, <named-content xmlns:xlink="http://www.w3.org/1999/xlink" content-type="dwc:verbatimCoordinates" xlink:type="simple">8°45'S, 145°05'08"E</named-content> (off mouth of Fly River, Bramble Island, Papua New Guinea), 55 m, <named-content xmlns:xlink="http://www.w3.org/1999/xlink" content-type="dwc:institutional_code" xlink:type="simple">USNM</named-content> 1130683; Karubar 65, <named-content xmlns:xlink="http://www.w3.org/1999/xlink" content-type="dwc:verbatimCoordinates" xlink:type="simple">9°14'01"S, 132°28'28"E</named-content>, 174-176 m, 1, <named-content xmlns:xlink="http://www.w3.org/1999/xlink" content-type="dwc:institutional_code" xlink:type="simple">USNM</named-content> 97256.</p></tp:treatment-sec><tp:treatment-sec sec-type="Distribution"><title>Distribution.</title><p>Western and Northern Australia, Papua New Guinea, 15-176 m.</p></tp:treatment-sec><tp:treatment-sec><!--Section generated to contain objects referenced in tp:taxon-treatment.--><fig id="F3" position="float" orientation="portrait"><label>Figure 3.</label><caption><p>
          <bold>A</bold> <italic><tp:taxon-name><tp:taxon-name-part taxon-name-part-type="genus">Truncatoflabellum</tp:taxon-name-part> <tp:taxon-name-part taxon-name-part-type="species">zuluense</tp:taxon-name-part></tp:taxon-name></italic>, paratype, <named-content xmlns:xlink="http://www.w3.org/1999/xlink" content-type="dwc:institutional_code" xlink:type="simple">USNM</named-content> 91751, MD ZK-20, South Africa <bold>B</bold> <italic><tp:taxon-name><tp:taxon-name-part taxon-name-part-type="genus">Truncatoflabellum</tp:taxon-name-part> <tp:taxon-name-part taxon-name-part-type="species">pusillum</tp:taxon-name-part></tp:taxon-name></italic>, holotype, <named-content xmlns:xlink="http://www.w3.org/1999/xlink" content-type="dwc:institutional_code" xlink:type="simple">USNM</named-content> 81978, <italic>Albatross</italic> 5178, Philippines <bold>C</bold> <italic><tp:taxon-name><tp:taxon-name-part taxon-name-part-type="genus">Truncatoflabellum</tp:taxon-name-part> <tp:taxon-name-part taxon-name-part-type="species">angustum</tp:taxon-name-part></tp:taxon-name></italic>, <named-content xmlns:xlink="http://www.w3.org/1999/xlink" content-type="dwc:institutional_code" xlink:type="simple">USNM</named-content> 98894, MUSORSTOM 8-1016, Vanuatu <bold>D</bold> <italic><tp:taxon-name><tp:taxon-name-part taxon-name-part-type="genus">Truncatoflabellum</tp:taxon-name-part> <tp:taxon-name-part taxon-name-part-type="species">angiostomum</tp:taxon-name-part></tp:taxon-name></italic>, <named-content xmlns:xlink="http://www.w3.org/1999/xlink" content-type="dwc:institutional_code" xlink:type="simple">USNM</named-content> 96643, Cape Jaubert, Western Australia. Scale bars: all 10 mm, except for basal scar views, which are 5 mm.</p></caption><graphic xmlns:xlink="http://www.w3.org/1999/xlink" xlink:href="zookeys-562-001-g003.jpg" position="float" orientation="portrait" xlink:type="simple" id="oo_77267.jpg"/></fig></tp:treatment-sec><ref-list><ref id="B13"><mixed-citation xmlns:xlink="http://www.w3.org/1999/xlink" xlink:type="simple">
          <person-group><name name-style="western"><surname>Cairns</surname><given-names>SD</given-names></name></person-group> (<year>1998</year>) <article-title>Azooxanthellate <tp:taxon-name><tp:taxon-name-part taxon-name-part-type="order">Scleractinia</tp:taxon-name-part></tp:taxon-name> (<tp:taxon-name><tp:taxon-name-part taxon-name-part-type="phylum">Cnidaria</tp:taxon-name-part></tp:taxon-name>: <tp:taxon-name><tp:taxon-name-part taxon-name-part-type="class">Anthozoa</tp:taxon-name-part></tp:taxon-name>) of Western Australia.</article-title> <source>Records of the Western Australian Museum</source> <volume>18</volume>: <fpage>361</fpage>–<lpage>417</lpage>.</mixed-citation></ref></ref-list></tp:taxon-treatment>
