# Supplementary material for: A key to the genera and species of the transversely-dividing Flabellidae (Anthozoa, Scleractinia, Flabellidae), with a guide to the literature, and the description of two new species
Source: Zookeys. 2016 Feb 10;(562):1–48. doi: 10.3897/zookeys.562.7310 (PMC4768466; doi:10.3897/zookeys.562.7310)
Supplement: XML Treatment for Truncatoflabellum crassum [file zookeys.562.7310-treatment16.xml]

<!DOCTYPE tp:taxon-treatment
  PUBLIC "-//TaxonX//DTD Taxonomic Treatment Publishing DTD v0 20100105//EN" "tax-treatment-NSO.dtd">
<tp:taxon-treatment xmlns:tp="http://www.plazi.org/taxpub"><tp:treatment-meta><kwd-group><label>Taxon classification</label><kwd><named-content content-type="kingdom">Animalia</named-content></kwd><kwd><named-content content-type="order">Scleractinia</named-content></kwd><kwd><named-content content-type="family">Flabellidae</named-content></kwd></kwd-group><mixed-citation publication-type="journal"><person-group><name><surname>Cairns</surname><given-names>Stephen D.</given-names></name></person-group><article-title>A key to the genera and species of the transversely-dividing <tp:taxon-name><tp:taxon-name-part taxon-name-part-type="family">Flabellidae</tp:taxon-name-part></tp:taxon-name> (<tp:taxon-name><tp:taxon-name-part taxon-name-part-type="class">Anthozoa</tp:taxon-name-part></tp:taxon-name>, <tp:taxon-name><tp:taxon-name-part taxon-name-part-type="order">Scleractinia</tp:taxon-name-part></tp:taxon-name>, <tp:taxon-name><tp:taxon-name-part taxon-name-part-type="family">Flabellidae</tp:taxon-name-part></tp:taxon-name>), with a guide to the literature, and the description of two new species</article-title><source>Zookeys</source><day>10</day><month>2</month><year>2016</year><volume>2016</volume><issue>562</issue><fpage>1</fpage><lpage>48</lpage><pub-id pub-id-type="doi">10.3897/zookeys.562.7310</pub-id></mixed-citation></tp:treatment-meta><tp:nomenclature><tp:taxon-name>
            <tp:taxon-name-part taxon-name-part-type="genus">Truncatoflabellum</tp:taxon-name-part>
            <tp:taxon-name-part taxon-name-part-type="species">crassum</tp:taxon-name-part>
          </tp:taxon-name><tp:taxon-authority>(Milne Edwards &amp; Haime, 1848)</tp:taxon-authority><xref ref-type="fig" rid="F5">Fig. 5C</xref><tp:nomenclature-citation-list><tp:nomenclature-citation><tp:taxon-name><tp:taxon-name-part taxon-name-part-type="genus">Flabellum</tp:taxon-name-part> <tp:taxon-name-part taxon-name-part-type="species">crassum</tp:taxon-name-part></tp:taxon-name><comment> Milne Edwards &amp; Haime, 1848: 276–277, pl. 8, figs 8, 8a.</comment></tp:nomenclature-citation><tp:nomenclature-citation><tp:taxon-name><tp:taxon-name-part taxon-name-part-type="genus">Flabellum</tp:taxon-name-part> <tp:taxon-name-part taxon-name-part-type="species">stokesi</tp:taxon-name-part></tp:taxon-name><comment>: <xref ref-type="bibr" rid="B51">Scheer and Pillai 1974</xref>: 62–63, pl. 29, figs 1–2.</comment></tp:nomenclature-citation><tp:nomenclature-citation><tp:taxon-name><tp:taxon-name-part taxon-name-part-type="genus">Truncatoflabellum</tp:taxon-name-part> <tp:taxon-name-part taxon-name-part-type="species">crassum</tp:taxon-name-part></tp:taxon-name><comment>: <xref ref-type="bibr" rid="B10">Cairns 1989b</xref>: 64–65, Table 6, pl. 32d–f (synonymy).</comment></tp:nomenclature-citation></tp:nomenclature-citation-list></tp:nomenclature><tp:treatment-sec sec-type="New records"><title>New records.</title><p>
            <italic>Albatross</italic> 5091, <named-content xmlns:xlink="http://www.w3.org/1999/xlink" content-type="dwc:verbatimCoordinates" xlink:type="simple">35°04'10"N, 139°38'12"E</named-content>, 366 m, 1 specimen, <named-content xmlns:xlink="http://www.w3.org/1999/xlink" content-type="dwc:institutional_code" xlink:type="simple">USNM</named-content> 92812; <italic>Albatross</italic> 5270, <named-content xmlns:xlink="http://www.w3.org/1999/xlink" content-type="dwc:verbatimCoordinates" xlink:type="simple">13°35'45"N, 120°58'30"E</named-content>, 430 m, 1 specimen, <named-content xmlns:xlink="http://www.w3.org/1999/xlink" content-type="dwc:institutional_code" xlink:type="simple">USNM</named-content> 1130686; <italic>Anton Bruun</italic> 1–38, <named-content xmlns:xlink="http://www.w3.org/1999/xlink" content-type="dwc:verbatimCoordinates" xlink:type="simple">14°07'N, 95°05'E</named-content>, 69–73 m, 1 specimen, <named-content xmlns:xlink="http://www.w3.org/1999/xlink" content-type="dwc:institutional_code" xlink:type="simple">USNM</named-content> 1015342; <italic>Anton Bruun</italic> 260A, <named-content xmlns:xlink="http://www.w3.org/1999/xlink" content-type="dwc:verbatimCoordinates" xlink:type="simple">26°15'N, 56°46'E</named-content>, 91 m, 1 specimen, <named-content xmlns:xlink="http://www.w3.org/1999/xlink" content-type="dwc:institutional_code" xlink:type="simple">USNM</named-content> 1015348; <italic>Anton Bruun</italic> 9–447, <named-content xmlns:xlink="http://www.w3.org/1999/xlink" content-type="dwc:verbatimCoordinates" xlink:type="simple">10°00'N, 51°15'E</named-content>, 59–61 m, 1 specimen, <named-content xmlns:xlink="http://www.w3.org/1999/xlink" content-type="dwc:institutional_code" xlink:type="simple">USNM</named-content> 1015346; <italic>Anton Bruun</italic> 9–451, <named-content xmlns:xlink="http://www.w3.org/1999/xlink" content-type="dwc:verbatimCoordinates" xlink:type="simple">11°04'N, 51°15'E</named-content>, 76–80 m, 14 specimens, <named-content xmlns:xlink="http://www.w3.org/1999/xlink" content-type="dwc:institutional_code" xlink:type="simple">USNM</named-content> 98977; <italic>Anton Bruun</italic> 9–453, <named-content xmlns:xlink="http://www.w3.org/1999/xlink" content-type="dwc:verbatimCoordinates" xlink:type="simple">11°11'N, 51°14'E</named-content>, 47–49 m, approx.. 200 specimens, <named-content xmlns:xlink="http://www.w3.org/1999/xlink" content-type="dwc:institutional_code" xlink:type="simple">USNM</named-content> 77040; <italic>Anton Bruun</italic> 9–456, <named-content xmlns:xlink="http://www.w3.org/1999/xlink" content-type="dwc:verbatimCoordinates" xlink:type="simple">11°14'N, 51°08'E</named-content>, 27–31 m, 1 specimen, <named-content xmlns:xlink="http://www.w3.org/1999/xlink" content-type="dwc:institutional_code" xlink:type="simple">USNM</named-content> 1015285; <named-content xmlns:xlink="http://www.w3.org/1999/xlink" content-type="dwc:verbatimCoordinates" xlink:type="simple">11°15'N, 51°12'E</named-content>, 50 m, 10 specimens, <named-content xmlns:xlink="http://www.w3.org/1999/xlink" content-type="dwc:institutional_code" xlink:type="simple">USNM</named-content> 1015170.</p></tp:treatment-sec><tp:treatment-sec sec-type="Distribution"><title>Distribution.</title><p>Philippines, Sagami Bay (Japan), Gulf of Aden, Persian Gulf, Great Nicobar, Andaman Islands, 31–430 m.</p></tp:treatment-sec><tp:treatment-sec><!--Section generated to contain objects referenced in tp:taxon-treatment.--><fig id="F5" position="float" orientation="portrait"><label>Figure 5.</label><caption><p>
          <bold>A</bold> <italic><tp:taxon-name><tp:taxon-name-part taxon-name-part-type="genus">Truncatoflabellum</tp:taxon-name-part> <tp:taxon-name-part taxon-name-part-type="species">incrustatum</tp:taxon-name-part></tp:taxon-name></italic>, holotype, <named-content xmlns:xlink="http://www.w3.org/1999/xlink" content-type="dwc:institutional_code" xlink:type="simple">USNM</named-content> 40774, <italic>Albatross</italic> 5251, Philippines <bold>B</bold> <italic><tp:taxon-name><tp:taxon-name-part taxon-name-part-type="genus">Truncatoflabellum</tp:taxon-name-part> <tp:taxon-name-part taxon-name-part-type="species">sphenodeum</tp:taxon-name-part></tp:taxon-name></italic>, lectotype, <abbrev xmlns:xlink="http://www.w3.org/1999/xlink" content-type="institution" xlink:title="New Zealand Geological Survey now the GNS, Lower Hutt, New Zealand" xlink:type="simple">NZGS</abbrev> CO 681, Trilissick Basin, New Zealand (Duntroonian = Lower Oligocene) <bold>C</bold> <italic><tp:taxon-name><tp:taxon-name-part taxon-name-part-type="genus">Truncatoflabellum</tp:taxon-name-part> <tp:taxon-name-part taxon-name-part-type="species">crassum</tp:taxon-name-part></tp:taxon-name></italic>, <named-content xmlns:xlink="http://www.w3.org/1999/xlink" content-type="dwc:institutional_code" xlink:type="simple">USNM</named-content> 1130686, <italic>Albatross</italic> 5270, Philippines <bold>D</bold> <italic><tp:taxon-name><tp:taxon-name-part taxon-name-part-type="genus">Truncatoflabellum</tp:taxon-name-part> <tp:taxon-name-part taxon-name-part-type="species">aculeatum</tp:taxon-name-part></tp:taxon-name></italic>, <named-content xmlns:xlink="http://www.w3.org/1999/xlink" content-type="dwc:institutional_code" xlink:type="simple">USNM</named-content> 40781, <italic>Albatross</italic> 5156, Philippines. Scale bars: all 10 mm.</p></caption><graphic xmlns:xlink="http://www.w3.org/1999/xlink" xlink:href="zookeys-562-001-g005.jpg" position="float" orientation="portrait" xlink:type="simple" id="oo_77269.jpg"/></fig></tp:treatment-sec><ref-list><ref id="B51"><mixed-citation xmlns:xlink="http://www.w3.org/1999/xlink" xlink:type="simple">
          <person-group><name name-style="western"><surname>Scheer</surname><given-names>G</given-names></name><name name-style="western"><surname>Pillai</surname><given-names>SG</given-names></name></person-group> (<year>1974</year>) <article-title>Report on the <tp:taxon-name><tp:taxon-name-part taxon-name-part-type="order">Scleractinia</tp:taxon-name-part></tp:taxon-name> from Nicobar Islands.</article-title> <source>Zoologica</source> <volume>42</volume>(<issue>122</issue>): <fpage>1</fpage>–<lpage>75</lpage></mixed-citation></ref><ref id="B10"><mixed-citation xmlns:xlink="http://www.w3.org/1999/xlink" xlink:type="simple">
          <person-group><name name-style="western"><surname>Cairns</surname><given-names>SD</given-names></name></person-group> (<year>1989b</year>) <article-title>A revision of the ahermatypic <tp:taxon-name><tp:taxon-name-part taxon-name-part-type="order">Scleractinia</tp:taxon-name-part></tp:taxon-name> of the Philippine Islands and adjacent waters, Part 1: <tp:taxon-name><tp:taxon-name-part taxon-name-part-type="family">Fungiacyathidae</tp:taxon-name-part></tp:taxon-name>, <tp:taxon-name><tp:taxon-name-part taxon-name-part-type="family">Micrabaciidae</tp:taxon-name-part></tp:taxon-name>, <tp:taxon-name><tp:taxon-name-part taxon-name-part-type="subfamily">Turbinoliinae</tp:taxon-name-part></tp:taxon-name>, <tp:taxon-name><tp:taxon-name-part taxon-name-part-type="family">Guyniidae</tp:taxon-name-part></tp:taxon-name>, and <tp:taxon-name><tp:taxon-name-part taxon-name-part-type="family">Flabellidae</tp:taxon-name-part></tp:taxon-name>.</article-title> <source>Smithsonian Contributions to Zoology</source> <volume>486</volume>: <fpage>1</fpage>–<lpage>136</lpage>. doi: <ext-link xlink:type="simple" ext-link-type="doi" xlink:href="10.5479/si.00810282.486">10.5479/si.00810282.486</ext-link></mixed-citation></ref></ref-list></tp:taxon-treatment>
