# Supplementary material for: A key to the genera and species of the transversely-dividing Flabellidae (Anthozoa, Scleractinia, Flabellidae), with a guide to the literature, and the description of two new species
Source: Zookeys. 2016 Feb 10;(562):1–48. doi: 10.3897/zookeys.562.7310 (PMC4768466; doi:10.3897/zookeys.562.7310)
Supplement: XML Treatment for Truncatoflabellum compressum [file zookeys.562.7310-treatment21.xml]

<!DOCTYPE tp:taxon-treatment
  PUBLIC "-//TaxonX//DTD Taxonomic Treatment Publishing DTD v0 20100105//EN" "tax-treatment-NSO.dtd">
<tp:taxon-treatment xmlns:tp="http://www.plazi.org/taxpub"><tp:treatment-meta><kwd-group><label>Taxon classification</label><kwd><named-content content-type="kingdom">Animalia</named-content></kwd><kwd><named-content content-type="order">Scleractinia</named-content></kwd><kwd><named-content content-type="family">Flabellidae</named-content></kwd></kwd-group><mixed-citation publication-type="journal"><person-group><name><surname>Cairns</surname><given-names>Stephen D.</given-names></name></person-group><article-title>A key to the genera and species of the transversely-dividing <tp:taxon-name><tp:taxon-name-part taxon-name-part-type="family">Flabellidae</tp:taxon-name-part></tp:taxon-name> (<tp:taxon-name><tp:taxon-name-part taxon-name-part-type="class">Anthozoa</tp:taxon-name-part></tp:taxon-name>, <tp:taxon-name><tp:taxon-name-part taxon-name-part-type="order">Scleractinia</tp:taxon-name-part></tp:taxon-name>, <tp:taxon-name><tp:taxon-name-part taxon-name-part-type="family">Flabellidae</tp:taxon-name-part></tp:taxon-name>), with a guide to the literature, and the description of two new species</article-title><source>Zookeys</source><day>10</day><month>2</month><year>2016</year><volume>2016</volume><issue>562</issue><fpage>1</fpage><lpage>48</lpage><pub-id pub-id-type="doi">10.3897/zookeys.562.7310</pub-id></mixed-citation></tp:treatment-meta><tp:nomenclature><tp:taxon-name>
            <tp:taxon-name-part taxon-name-part-type="genus">Truncatoflabellum</tp:taxon-name-part>
            <tp:taxon-name-part taxon-name-part-type="species">compressum</tp:taxon-name-part>
          </tp:taxon-name><tp:taxon-authority>(Lamarck, 1816)</tp:taxon-authority><xref ref-type="fig" rid="F6">Fig. 6D</xref><tp:nomenclature-citation-list><tp:nomenclature-citation><tp:taxon-name><tp:taxon-name-part taxon-name-part-type="genus">Fungia</tp:taxon-name-part> <tp:taxon-name-part taxon-name-part-type="species">compressa</tp:taxon-name-part></tp:taxon-name><comment> Lamarck, 1816: 235; 1827: pl. 483, fig. 2.</comment></tp:nomenclature-citation><tp:nomenclature-citation><tp:taxon-name><tp:taxon-name-part taxon-name-part-type="genus">Flabellum</tp:taxon-name-part> <tp:taxon-name-part taxon-name-part-type="species">compressum</tp:taxon-name-part></tp:taxon-name><comment>: Milne Edwards &amp; Haime, 1848: 273–274 (synonymy).—<xref ref-type="bibr" rid="B29">Duncan 1864</xref>: 167.</comment></tp:nomenclature-citation><tp:nomenclature-citation><tp:taxon-name><tp:taxon-name-part taxon-name-part-type="genus">Flabellum</tp:taxon-name-part> <tp:taxon-name-part taxon-name-part-type="species">stokesii</tp:taxon-name-part></tp:taxon-name><comment> Milne Edwards &amp; Haime, 1848: 278, pl. 8, fig. 12.—<xref ref-type="bibr" rid="B46">Moseley 1881</xref>: 172–173 (in part: <italic>Challenger</italic> 190).—<xref ref-type="bibr" rid="B35">Gerth 1921</xref>: 402, pl. 567, fig. 14.—Not <xref ref-type="bibr" rid="B60">Umbgrove 1950</xref>: 640.—Not <xref ref-type="bibr" rid="B51">Scheer and Pillai 1974</xref>: 62 (=<italic><tp:taxon-name><tp:taxon-name-part taxon-name-part-type="genus">Truncatoflabellum</tp:taxon-name-part> <tp:taxon-name-part taxon-name-part-type="species">crassum</tp:taxon-name-part></tp:taxon-name></italic>).</comment></tp:nomenclature-citation><tp:nomenclature-citation><tp:taxon-name><tp:taxon-name-part taxon-name-part-type="genus">Flabellum</tp:taxon-name-part> <tp:taxon-name-part taxon-name-part-type="species">oweni</tp:taxon-name-part></tp:taxon-name><comment> Milne Edwards &amp; Haime, 1848: 279, pl. 8, fig. 9.</comment></tp:nomenclature-citation><tp:nomenclature-citation><tp:taxon-name><tp:taxon-name-part taxon-name-part-type="genus">Truncatoflabellum</tp:taxon-name-part> <tp:taxon-name-part taxon-name-part-type="species">stokesi</tp:taxon-name-part></tp:taxon-name><comment>: <xref ref-type="bibr" rid="B10">Cairns 1989b</xref>: 66, Table 6, pl. 33b-h, j (synonymy).</comment></tp:nomenclature-citation><tp:nomenclature-citation><tp:taxon-name><tp:taxon-name-part taxon-name-part-type="genus">Truncatoflabellum</tp:taxon-name-part> <tp:taxon-name-part taxon-name-part-type="species">compressum</tp:taxon-name-part></tp:taxon-name><comment>: <xref ref-type="bibr" rid="B10">Cairns 1989b</xref>: 61 (listed).</comment></tp:nomenclature-citation></tp:nomenclature-citation-list></tp:nomenclature><tp:treatment-sec sec-type="Distribution"><title>Distribution.</title><p>Miocene: Java. Holocene: Philippines, Indonesia, “Indian Ocean” (Lamarck, 1816), 12–256 m.</p></tp:treatment-sec><tp:treatment-sec sec-type="Remarks"><title>Remarks.</title><p>This species, with a name overlooked since 1864, was beautifully illustrated by <xref ref-type="bibr" rid="B42">Lamarck (1827)</xref>. Its description and illustration (Fig. <xref ref-type="fig" rid="F6">6D</xref>, top) leave little doubt that it is the species that has become known as <italic><tp:taxon-name><tp:taxon-name-part taxon-name-part-type="genus">Truncatoflabellum</tp:taxon-name-part> <tp:taxon-name-part taxon-name-part-type="species">stokesi</tp:taxon-name-part></tp:taxon-name></italic>.</p></tp:treatment-sec><tp:treatment-sec><!--Section generated to contain objects referenced in tp:taxon-treatment.--><fig id="F6" position="float" orientation="portrait"><label>Figure 6.</label><caption><p>
          <bold>A</bold> <italic><tp:taxon-name><tp:taxon-name-part taxon-name-part-type="genus">Truncatoflabellum</tp:taxon-name-part> <tp:taxon-name-part taxon-name-part-type="species">mortenseni</tp:taxon-name-part></tp:taxon-name></italic>, <named-content xmlns:xlink="http://www.w3.org/1999/xlink" content-type="dwc:institutional_code" xlink:type="simple">USNM</named-content> 97522, paratype, Philippines <bold>B</bold> <italic><tp:taxon-name><tp:taxon-name-part taxon-name-part-type="genus">Truncatoflabellum</tp:taxon-name-part> <tp:taxon-name-part taxon-name-part-type="species">australiensis</tp:taxon-name-part></tp:taxon-name></italic>, paratype (including anthocaulus), <named-content xmlns:xlink="http://www.w3.org/1999/xlink" content-type="dwc:institutional_code" xlink:type="simple">USNM</named-content> 96652, Western Australia <bold>C</bold> <italic><tp:taxon-name><tp:taxon-name-part taxon-name-part-type="genus">Truncatoflabellum</tp:taxon-name-part> <tp:taxon-name-part taxon-name-part-type="species">candeanum</tp:taxon-name-part></tp:taxon-name></italic>, neotype, including anthocaulus, <named-content xmlns:xlink="http://www.w3.org/1999/xlink" content-type="dwc:institutional_code" xlink:type="simple">USNM</named-content> 81963, <italic>Albatross</italic> 5369, Philippines <bold>D</bold> <italic><tp:taxon-name><tp:taxon-name-part taxon-name-part-type="genus">Truncatoflabellum</tp:taxon-name-part> <tp:taxon-name-part taxon-name-part-type="species">compressum</tp:taxon-name-part></tp:taxon-name></italic>, upper figure, illustration of type from Lesson (1827); other views from <italic>Challenger</italic> 190, <named-content xmlns:xlink="http://www.w3.org/1999/xlink" content-type="dwc:institutional_code" xlink:type="simple">BM</named-content> 1880.11.25.78. Scale bars: all 10 mm.</p></caption><graphic xmlns:xlink="http://www.w3.org/1999/xlink" xlink:href="zookeys-562-001-g006.jpg" position="float" orientation="portrait" xlink:type="simple" id="oo_77270.jpg"/></fig></tp:treatment-sec><ref-list><ref id="B29"><mixed-citation xmlns:xlink="http://www.w3.org/1999/xlink" xlink:type="simple">
          <person-group><name name-style="western"><surname>Duncan</surname><given-names>PM</given-names></name></person-group> (<year>1864</year>) <article-title>A description of some fossil corals and echinoderms from the south-Australian Tertiaries.</article-title> <source>The Annals and Magazine of Natural History</source> (<volume-series>3</volume-series>)<volume>14</volume>(<issue>81</issue>): <fpage>161</fpage>–<lpage>168</lpage>.</mixed-citation></ref><ref id="B46"><mixed-citation xmlns:xlink="http://www.w3.org/1999/xlink" xlink:type="simple">
          <person-group><name name-style="western"><surname>Moseley</surname><given-names>HN</given-names></name></person-group> (<year>1881</year>) <article-title>Report on certain hydroid, alcyonarian, and madreporarian corals procured during the voyage of H. M. S. <italic>Challenger</italic>, in the years 1873–1876.</article-title> <source>Report on the Scientific Results of the Voyage of H. M. S. <italic>Challenger</italic> during the Years 1873–76</source>, <series>Zoology</series> <volume>2</volume>: <fpage>1</fpage>–<lpage>248</lpage>.</mixed-citation></ref><ref id="B35"><mixed-citation xmlns:xlink="http://www.w3.org/1999/xlink" xlink:type="simple">
          <person-group><name name-style="western"><surname>Gerth</surname><given-names>H</given-names></name></person-group> (<year>1921</year>) <article-title><tp:taxon-name><tp:taxon-name-part taxon-name-part-type="class">Anthozoa</tp:taxon-name-part></tp:taxon-name>.</article-title> In: <person-group><name name-style="western"><surname>Martin</surname><given-names>K</given-names></name></person-group> (<role>Ed.</role>) <source>Die Fossilien von Java</source>. <publisher-name>Sammlungen des Geologischen Reiches-Museum</publisher-name>, <publisher-loc>Leiden</publisher-loc> <volume>1</volume>(<issue>1–2</issue>), <fpage>387</fpage>–<lpage>445</lpage>.</mixed-citation></ref><ref id="B60"><mixed-citation xmlns:xlink="http://www.w3.org/1999/xlink" xlink:type="simple">
          <person-group><name name-style="western"><surname>Umbgrove</surname><given-names>JHF</given-names></name></person-group> (<year>1950</year>) <article-title>Corals from the Putjangan Beds (Lower Pleistocene) of Java.</article-title> <source>Journal of Paleontology</source> <volume>24</volume>(<issue>6</issue>): <fpage>637</fpage>–<lpage>651</lpage>.</mixed-citation></ref><ref id="B51"><mixed-citation xmlns:xlink="http://www.w3.org/1999/xlink" xlink:type="simple">
          <person-group><name name-style="western"><surname>Scheer</surname><given-names>G</given-names></name><name name-style="western"><surname>Pillai</surname><given-names>SG</given-names></name></person-group> (<year>1974</year>) <article-title>Report on the <tp:taxon-name><tp:taxon-name-part taxon-name-part-type="order">Scleractinia</tp:taxon-name-part></tp:taxon-name> from Nicobar Islands.</article-title> <source>Zoologica</source> <volume>42</volume>(<issue>122</issue>): <fpage>1</fpage>–<lpage>75</lpage></mixed-citation></ref><ref id="B10"><mixed-citation xmlns:xlink="http://www.w3.org/1999/xlink" xlink:type="simple">
          <person-group><name name-style="western"><surname>Cairns</surname><given-names>SD</given-names></name></person-group> (<year>1989b</year>) <article-title>A revision of the ahermatypic <tp:taxon-name><tp:taxon-name-part taxon-name-part-type="order">Scleractinia</tp:taxon-name-part></tp:taxon-name> of the Philippine Islands and adjacent waters, Part 1: <tp:taxon-name><tp:taxon-name-part taxon-name-part-type="family">Fungiacyathidae</tp:taxon-name-part></tp:taxon-name>, <tp:taxon-name><tp:taxon-name-part taxon-name-part-type="family">Micrabaciidae</tp:taxon-name-part></tp:taxon-name>, <tp:taxon-name><tp:taxon-name-part taxon-name-part-type="subfamily">Turbinoliinae</tp:taxon-name-part></tp:taxon-name>, <tp:taxon-name><tp:taxon-name-part taxon-name-part-type="family">Guyniidae</tp:taxon-name-part></tp:taxon-name>, and <tp:taxon-name><tp:taxon-name-part taxon-name-part-type="family">Flabellidae</tp:taxon-name-part></tp:taxon-name>.</article-title> <source>Smithsonian Contributions to Zoology</source> <volume>486</volume>: <fpage>1</fpage>–<lpage>136</lpage>. doi: <ext-link xlink:type="simple" ext-link-type="doi" xlink:href="10.5479/si.00810282.486">10.5479/si.00810282.486</ext-link></mixed-citation></ref><ref id="B42"><mixed-citation xmlns:xlink="http://www.w3.org/1999/xlink" xlink:type="simple">
          <person-group><name name-style="western"><surname>Lamarck</surname><given-names>JBPAd’</given-names></name></person-group> (<year>1827</year>) <source>Tableau Encyclopedique et Méthodique des Trois Règnes de la Nature</source>, <volume>3</volume>. <publisher-loc>Paris</publisher-loc>, pl. 483</mixed-citation></ref></ref-list></tp:taxon-treatment>
