# Supplementary material for: A key to the genera and species of the transversely-dividing Flabellidae (Anthozoa, Scleractinia, Flabellidae), with a guide to the literature, and the description of two new species
Source: Zookeys. 2016 Feb 10;(562):1–48. doi: 10.3897/zookeys.562.7310 (PMC4768466; doi:10.3897/zookeys.562.7310)
Supplement: XML Treatment for Truncatoflabellum mozambiquensis [file zookeys.562.7310-treatment23.xml]

<!DOCTYPE tp:taxon-treatment
  PUBLIC "-//TaxonX//DTD Taxonomic Treatment Publishing DTD v0 20100105//EN" "tax-treatment-NSO.dtd">
<tp:taxon-treatment xmlns:tp="http://www.plazi.org/taxpub"><tp:treatment-meta><kwd-group><label>Taxon classification</label><kwd><named-content content-type="kingdom">Animalia</named-content></kwd><kwd><named-content content-type="order">Scleractinia</named-content></kwd><kwd><named-content content-type="family">Flabellidae</named-content></kwd></kwd-group><mixed-citation publication-type="journal"><person-group><name><surname>Cairns</surname><given-names>Stephen D.</given-names></name></person-group><article-title>A key to the genera and species of the transversely-dividing <tp:taxon-name><tp:taxon-name-part taxon-name-part-type="family">Flabellidae</tp:taxon-name-part></tp:taxon-name> (<tp:taxon-name><tp:taxon-name-part taxon-name-part-type="class">Anthozoa</tp:taxon-name-part></tp:taxon-name>, <tp:taxon-name><tp:taxon-name-part taxon-name-part-type="order">Scleractinia</tp:taxon-name-part></tp:taxon-name>, <tp:taxon-name><tp:taxon-name-part taxon-name-part-type="family">Flabellidae</tp:taxon-name-part></tp:taxon-name>), with a guide to the literature, and the description of two new species</article-title><source>Zookeys</source><day>10</day><month>2</month><year>2016</year><volume>2016</volume><issue>562</issue><fpage>1</fpage><lpage>48</lpage><pub-id pub-id-type="doi">10.3897/zookeys.562.7310</pub-id></mixed-citation></tp:treatment-meta><tp:nomenclature><tp:taxon-name>
            <tp:taxon-name-part taxon-name-part-type="genus">Truncatoflabellum</tp:taxon-name-part>
            <tp:taxon-name-part taxon-name-part-type="species">mozambiquensis</tp:taxon-name-part>
            <object-id xmlns:xlink="http://www.w3.org/1999/xlink" content-type="zoobank" xlink:type="simple">http://zoobank.org/5F659B28-7F5B-45D0-9E87-0CD7D9DC7731</object-id>
          </tp:taxon-name><tp:taxon-status xmlns:xlink="http://www.w3.org/1999/xlink" xlink:type="simple">sp. n.</tp:taxon-status><xref ref-type="fig" rid="F7">Fig. 7B</xref></tp:nomenclature><tp:treatment-sec sec-type="Types"><title>Types.</title><p>Holotype: <italic>Anton Bruun</italic> 7–372L, <named-content xmlns:xlink="http://www.w3.org/1999/xlink" content-type="dwc:verbatimCoordinates" xlink:type="simple">25°07'S, 34°34'E</named-content>, 112 m, grey sandy mud, <named-content xmlns:xlink="http://www.w3.org/1999/xlink" content-type="dwc:institutional_code" xlink:type="simple">USNM</named-content> 91764. Paratypes: <italic>Anton Bruun</italic> 7–372L, 232 coralla, <named-content xmlns:xlink="http://www.w3.org/1999/xlink" content-type="dwc:institutional_code" xlink:type="simple">USNM</named-content> 1283832; <italic>Anton Bruun</italic> 7–371F, <named-content xmlns:xlink="http://www.w3.org/1999/xlink" content-type="dwc:verbatimCoordinates" xlink:type="simple">24°46'S, 35°18'E</named-content>, 110 m, 1 specimen, <named-content xmlns:xlink="http://www.w3.org/1999/xlink" content-type="dwc:institutional_code" xlink:type="simple">USNM</named-content> 91762; <italic>Anton Bruun</italic> 7–372J, <named-content xmlns:xlink="http://www.w3.org/1999/xlink" content-type="dwc:verbatimCoordinates" xlink:type="simple">25°07'S, 34°34'E</named-content>, 106 m, 28 specimens, <named-content xmlns:xlink="http://www.w3.org/1999/xlink" content-type="dwc:institutional_code" xlink:type="simple">USNM</named-content> 91763.</p></tp:treatment-sec><tp:treatment-sec sec-type="Description"><title>Description.</title><p>The anthocyathus has straight, rounded thecal edges, having an edge angle of 39–60°; the face angle ranges from 22–28°. The largest specimen has a <abbrev xmlns:xlink="http://www.w3.org/1999/xlink" xlink:title="Greater calicular diameter of anthocyathus" xlink:type="simple">GCD</abbrev> of 26.5 mm, whereas the holotype measures 23.4 × 11.2 in calicular diameter, 24.5 mm in height, and 5.3 mm in greater scar diameter. The <abbrev xmlns:xlink="http://www.w3.org/1999/xlink" xlink:title="Greater calicular diameter of anthocyathus" xlink:type="simple">GCD</abbrev>:<abbrev xmlns:xlink="http://www.w3.org/1999/xlink" xlink:title="Lesser calicular diameter of anthocyathus" xlink:type="simple">LCD</abbrev> ratio is 1.4–2.2; the <abbrev xmlns:xlink="http://www.w3.org/1999/xlink" xlink:title="Height of corallum" xlink:type="simple">H</abbrev>:<abbrev xmlns:xlink="http://www.w3.org/1999/xlink" xlink:title="Greater calicular diameter of anthocyathus" xlink:type="simple">GCD</abbrev> is 1.0–1.4; the GSC:<abbrev xmlns:xlink="http://www.w3.org/1999/xlink" xlink:title="Greater calicular diameter of anthocyathus" xlink:type="simple">GCD</abbrev> is 0.19–0.26, with the <abbrev xmlns:xlink="http://www.w3.org/1999/xlink" xlink:title="greater scar diameter" xlink:type="simple">GSD</abbrev> up to 6.9 mm in length. One pair of very short (rarely more than 1 mm long) and often broken and worn thecal edges spines occur near the basal scar; another pair often is present more distally. The thecal faces bear low ribbing corresponding to the C1–3. The corallum, although worn, sometimes has a blackish color. The septa are arranged in five cycles: S1–3&gt;S4&gt;S5, mature coralla having 96 septa. The lower axial septal edges are highly sinuous, and merge into a rudimentary elongate columella. The upper outer septal edges are not notched. The fossa is deep and narrow, although almost all coralla examined were partially damaged, making observations of the septa and fossa tentative.</p><p>Anthocauli are rare, only four of the 262 (1.5%) specimens representing this juvenile stage. It is small, only about 4.1 mm in height with a circular attached pedicel 2 mm in diameter, and a distal calice 5–6 mm in greater diameter corresponding to the scar diameter of the anthocyathus. It has three cycles of septa.</p></tp:treatment-sec><tp:treatment-sec sec-type="Distribution"><title>Distribution.</title><p>Off southern Mozambique, 106–112 m.</p></tp:treatment-sec><tp:treatment-sec sec-type="Remarks"><title>Remarks.</title><p>As suggested by the key, <italic><tp:taxon-name><tp:taxon-name-part taxon-name-part-type="genus">Truncatoflabellum</tp:taxon-name-part> <tp:taxon-name-part taxon-name-part-type="species">mozambiquensis</tp:taxon-name-part></tp:taxon-name></italic> is most similar to <italic><tp:taxon-name><tp:taxon-name-part taxon-name-part-type="genus">Truncatoflabellum</tp:taxon-name-part> <tp:taxon-name-part taxon-name-part-type="species">martensii</tp:taxon-name-part></tp:taxon-name></italic>, but can be distinguished by its smaller basal scar, higher <abbrev xmlns:xlink="http://www.w3.org/1999/xlink" xlink:title="Height of corallum" xlink:type="simple">H</abbrev>:<abbrev xmlns:xlink="http://www.w3.org/1999/xlink" xlink:title="Greater calicular diameter of anthocyathus" xlink:type="simple">GCD</abbrev> ratio, rounded thecal edges, and tendency to have one (or occasionally two) pairs of thecal edge spines vs. three pairs for <italic><tp:taxon-name><tp:taxon-name-part taxon-name-part-type="genus">Truncatoflabellum</tp:taxon-name-part> <tp:taxon-name-part taxon-name-part-type="species">martensii</tp:taxon-name-part></tp:taxon-name></italic> (Table <xref ref-type="table" rid="T2">2</xref>).</p></tp:treatment-sec><tp:treatment-sec sec-type="Etymology"><title>Etymology.</title><p>Named for the country from which it was found.</p></tp:treatment-sec><tp:treatment-sec><!--Section generated to contain objects referenced in tp:taxon-treatment.--><fig id="F7" position="float" orientation="portrait"><label>Figure 7.</label><caption><p>
          <bold>A</bold> <italic><tp:taxon-name><tp:taxon-name-part taxon-name-part-type="genus">Truncatoflabellum</tp:taxon-name-part> <tp:taxon-name-part taxon-name-part-type="species">martensii</tp:taxon-name-part></tp:taxon-name></italic>, <named-content xmlns:xlink="http://www.w3.org/1999/xlink" content-type="dwc:institutional_code" xlink:type="simple">USNM</named-content> 98908, MUSORSTOM 8 1085, Vanuatu <bold>B</bold> <italic><tp:taxon-name><tp:taxon-name-part taxon-name-part-type="genus">Truncatoflabellum</tp:taxon-name-part> <tp:taxon-name-part taxon-name-part-type="species">mozambiquensis</tp:taxon-name-part></tp:taxon-name></italic>, holotype, <named-content xmlns:xlink="http://www.w3.org/1999/xlink" content-type="dwc:institutional_code" xlink:type="simple">USNM</named-content> 91764, and anthocaulus, <italic>Anton Bruun</italic> 372L, Mozambique <bold>C</bold> <italic><tp:taxon-name><tp:taxon-name-part taxon-name-part-type="genus">Truncatoflabellum</tp:taxon-name-part> <tp:taxon-name-part taxon-name-part-type="species">vigintifarium</tp:taxon-name-part></tp:taxon-name></italic>, paratype, <named-content xmlns:xlink="http://www.w3.org/1999/xlink" content-type="dwc:institutional_code" xlink:type="simple">USNM</named-content> 98900, MUSORSTOM 1018, Vanuatu <bold>D</bold> <italic><tp:taxon-name><tp:taxon-name-part taxon-name-part-type="genus">Truncatoflabellum</tp:taxon-name-part> <tp:taxon-name-part taxon-name-part-type="species">spheniscus</tp:taxon-name-part></tp:taxon-name></italic>, syntype, <named-content xmlns:xlink="http://www.w3.org/1999/xlink" content-type="dwc:institutional_code" xlink:type="simple">USNM</named-content> 92, Singapore. Scale bars: all 10 mm, except for basal scar of C, which is 5 mm.</p></caption><graphic xmlns:xlink="http://www.w3.org/1999/xlink" xlink:href="zookeys-562-001-g007.jpg" position="float" orientation="portrait" xlink:type="simple" id="oo_77271.jpg"/></fig><table-wrap id="T2" position="float" orientation="portrait"><label>Table 2.</label><caption><p>Tabular key to all species of <italic><tp:taxon-name><tp:taxon-name-part taxon-name-part-type="genus">Truncatoflabellum</tp:taxon-name-part></tp:taxon-name></italic> (pr = pair, NC = New Caledonia; NZ = New Zealand; <abbrev xmlns:xlink="http://www.w3.org/1999/xlink" xlink:title="Indo-West Pacific" xlink:type="simple">IWP</abbrev> = Indo-West Pacific)</p></caption><table id="TID0EPNBK" rules="all"><tbody><tr><th rowspan="1" colspan="1"/><th rowspan="1" colspan="1">Thecal Edge Ornamentation</th><th rowspan="1" colspan="1">Edge angle; Face angle</th><th rowspan="1" colspan="1">
                    <abbrev xmlns:xlink="http://www.w3.org/1999/xlink" xlink:title="Greater calicular diameter of anthocyathus" xlink:type="simple">GCD</abbrev>:<abbrev xmlns:xlink="http://www.w3.org/1999/xlink" xlink:title="Lesser calicular diameter of anthocyathus" xlink:type="simple">LCD</abbrev></th><th rowspan="1" colspan="1">
                    <abbrev xmlns:xlink="http://www.w3.org/1999/xlink" xlink:title="Height of corallum" xlink:type="simple">H</abbrev>:<abbrev xmlns:xlink="http://www.w3.org/1999/xlink" xlink:title="Greater calicular diameter of anthocyathus" xlink:type="simple">GCD</abbrev></th><th rowspan="1" colspan="1">
                    <abbrev xmlns:xlink="http://www.w3.org/1999/xlink" xlink:title="Greater calicular diameter of anthocyathus" xlink:type="simple">GCD</abbrev> max.</th><th rowspan="1" colspan="1">Color</th><th rowspan="1" colspan="1">
                    <abbrev xmlns:xlink="http://www.w3.org/1999/xlink" xlink:title="greater scar diameter" xlink:type="simple">GSD</abbrev>:<abbrev xmlns:xlink="http://www.w3.org/1999/xlink" xlink:title="Greater calicular diameter of anthocyathus" xlink:type="simple">GCD</abbrev>; <abbrev xmlns:xlink="http://www.w3.org/1999/xlink" xlink:title="greater scar diameter" xlink:type="simple">GSD</abbrev> max.</th><th rowspan="1" colspan="1">Septal symmetry (max number of septa)</th><th rowspan="1" colspan="1">Upper outer septal margin notched</th><th rowspan="1" colspan="1">Unique features</th><th rowspan="1" colspan="1">Distribution; depth</th></tr><tr><td rowspan="1" colspan="1">
              <bold><italic><tp:taxon-name><tp:taxon-name-part taxon-name-part-type="species">phoenix</tp:taxon-name-part></tp:taxon-name></italic></bold>
            </td><td rowspan="1" colspan="1">1–2+ pr spines</td><td rowspan="1" colspan="1">0–10°; 0°</td><td rowspan="1" colspan="1">1.3–2.3</td><td rowspan="1" colspan="1">up to 4.3</td><td rowspan="1" colspan="1">5.9 mm</td><td rowspan="1" colspan="1">Lt. brown</td><td rowspan="1" colspan="1">0.86–1.0; 4.3 mm</td><td rowspan="1" colspan="1">S1-2&gt;S3&gt;S4 (24–32)</td><td rowspan="1" colspan="1">No</td><td rowspan="1" colspan="1">Corallum often elongated by rejuvenescence</td><td rowspan="1" colspan="1">Japan to Kermadecs; 18–441 m</td></tr><tr><td rowspan="1" colspan="1">
              <bold><italic><tp:taxon-name><tp:taxon-name-part taxon-name-part-type="species">gippslandicum</tp:taxon-name-part></tp:taxon-name></italic></bold>
            </td><td rowspan="1" colspan="1">1 basal pr spines</td><td rowspan="1" colspan="1">0–10°; 10°</td><td rowspan="1" colspan="1">2.3</td><td rowspan="1" colspan="1">1.9</td><td rowspan="1" colspan="1">16 mm</td><td rowspan="1" colspan="1">Fossil</td><td rowspan="1" colspan="1">0.71; 10 mm</td><td rowspan="1" colspan="1">S1-3&gt;S4&gt;S5 (76)</td><td rowspan="1" colspan="1">No</td><td rowspan="1" colspan="1"/><td rowspan="1" colspan="1">Miocene: Victoria</td></tr><tr><td rowspan="1" colspan="1">
              <bold><italic><tp:taxon-name><tp:taxon-name-part taxon-name-part-type="species">victoriae</tp:taxon-name-part></tp:taxon-name></italic></bold>
            </td><td rowspan="1" colspan="1">1 basal pr spines</td><td rowspan="1" colspan="1">15–20°; 11–16°</td><td rowspan="1" colspan="1">1.4</td><td rowspan="1" colspan="1">1.3</td><td rowspan="1" colspan="1">11.8 mm</td><td rowspan="1" colspan="1">Fossil</td><td rowspan="1" colspan="1">0.64; 7.6 mm</td><td rowspan="1" colspan="1">S1-2&gt;S3&gt;S4 (32–40)</td><td rowspan="1" colspan="1">No</td><td rowspan="1" colspan="1"/><td rowspan="1" colspan="1">Oligocene to M. Miocene: Victoria</td></tr><tr><td rowspan="1" colspan="1">
              <bold><italic><tp:taxon-name><tp:taxon-name-part taxon-name-part-type="species">dens</tp:taxon-name-part></tp:taxon-name></italic></bold>
            </td><td rowspan="1" colspan="1">Small crests</td><td rowspan="1" colspan="1">Bimodal; 14–18°</td><td rowspan="1" colspan="1">1.7–2.3</td><td rowspan="1" colspan="1">1.5–1.7</td><td rowspan="1" colspan="1">13.8 mm</td><td rowspan="1" colspan="1">Red-brown</td><td rowspan="1" colspan="1">0.18–0.19; 1.6 mm</td><td rowspan="1" colspan="1">S1°&gt;S2°&gt;S3° (56)</td><td rowspan="1" colspan="1">No</td><td rowspan="1" colspan="1">Anthocaulus often remains attached</td><td rowspan="1" colspan="1">Philippines to NZ; 286–555 m</td></tr><tr><td rowspan="1" colspan="1">
              <bold><italic><tp:taxon-name><tp:taxon-name-part taxon-name-part-type="species">zuluense</tp:taxon-name-part></tp:taxon-name></italic></bold>
            </td><td rowspan="1" colspan="1">0–1 basal pr spines</td><td rowspan="1" colspan="1">28–38°; 18–22°</td><td rowspan="1" colspan="1">1.4–1.8</td><td rowspan="1" colspan="1">0.8</td><td rowspan="1" colspan="1">13.2 mm</td><td rowspan="1" colspan="1">Striped</td><td rowspan="1" colspan="1">0.52; 6.5 mm</td><td rowspan="1" colspan="1">S1-2&gt;S3&gt;&gt;S4&gt; S5 (56)</td><td rowspan="1" colspan="1">No</td><td rowspan="1" colspan="1">Anthocaulus often remains attached</td><td rowspan="1" colspan="1">South Africa; 62–84 m</td></tr><tr><td rowspan="1" colspan="1">
              <bold><italic><tp:taxon-name><tp:taxon-name-part taxon-name-part-type="species">pusillum</tp:taxon-name-part></tp:taxon-name></italic></bold>
            </td><td rowspan="1" colspan="1">2–4 pr spines</td><td rowspan="1" colspan="1">14–18°; 18–20°</td><td rowspan="1" colspan="1">1.4–1.7</td><td rowspan="1" colspan="1">1.5–1.6</td><td rowspan="1" colspan="1">8.4 mm</td><td rowspan="1" colspan="1">Striped</td><td rowspan="1" colspan="1">0.41–0.48; 3.2 mm</td><td rowspan="1" colspan="1">S1-2&gt;S3&gt;S4 (32–48)</td><td rowspan="1" colspan="1">No</td><td rowspan="1" colspan="1"/><td rowspan="1" colspan="1">
                    <abbrev xmlns:xlink="http://www.w3.org/1999/xlink" xlink:title="Indo-West Pacific" xlink:type="simple">IWP</abbrev>; 85–460 m</td></tr><tr><td rowspan="1" colspan="1">
              <bold><italic><tp:taxon-name><tp:taxon-name-part taxon-name-part-type="species">angustum</tp:taxon-name-part></tp:taxon-name></italic></bold>
            </td><td rowspan="1" colspan="1">3–4 pr spines</td><td rowspan="1" colspan="1">28–52°; 17–22°</td><td rowspan="1" colspan="1">1.8–2.3</td><td rowspan="1" colspan="1">1.2–1.7</td><td rowspan="1" colspan="1">14 mm</td><td rowspan="1" colspan="1">Red-brown basally</td><td rowspan="1" colspan="1">0.3; 2.5 mm</td><td rowspan="1" colspan="1">S1-2&gt;S3&gt;S4&gt;S5 (56)</td><td rowspan="1" colspan="1">Yes</td><td rowspan="1" colspan="1"/><td rowspan="1" colspan="1">Philippines to Queensland; 195–530 m</td></tr><tr><td rowspan="1" colspan="1">
              <bold><italic><tp:taxon-name><tp:taxon-name-part taxon-name-part-type="species">angiostomum</tp:taxon-name-part></tp:taxon-name></italic></bold>
            </td><td rowspan="1" colspan="1">1 pr basal spines</td><td rowspan="1" colspan="1">105–200°; 15–25°</td><td rowspan="1" colspan="1">2.9–3.2</td><td rowspan="1" colspan="1">0.67–0.81</td><td rowspan="1" colspan="1">63 mm</td><td rowspan="1" colspan="1">White</td><td rowspan="1" colspan="1">0.08–0.09; 4.3 mm</td><td rowspan="1" colspan="1">S1-4&gt;S5&gt;S6&gt;S7 (268)</td><td rowspan="1" colspan="1">Yes</td><td rowspan="1" colspan="1">Calice arched</td><td rowspan="1" colspan="1">North and west Australia; 15–176 m</td></tr><tr><td rowspan="1" colspan="1">
              <bold><italic><tp:taxon-name><tp:taxon-name-part taxon-name-part-type="species">macroeschara</tp:taxon-name-part></tp:taxon-name></italic></bold>
            </td><td rowspan="1" colspan="1">1 pr basal spines</td><td rowspan="1" colspan="1">55–87°; 22–27°</td><td rowspan="1" colspan="1">2.5–3.1</td><td rowspan="1" colspan="1">0.64–1.0</td><td rowspan="1" colspan="1">46 mm</td><td rowspan="1" colspan="1">White</td><td rowspan="1" colspan="1">0.35–0.53; 30.4 mm</td><td rowspan="1" colspan="1">S1-4&gt;S5&gt;S6&gt;S7 (192)</td><td rowspan="1" colspan="1">No</td><td rowspan="1" colspan="1"/><td rowspan="1" colspan="1">Australia; 18–201 m</td></tr><tr><td rowspan="1" colspan="1">
              <bold><italic><tp:taxon-name><tp:taxon-name-part taxon-name-part-type="species">veroni</tp:taxon-name-part></tp:taxon-name></italic></bold>
            </td><td rowspan="1" colspan="1">1 pr basal spines</td><td rowspan="1" colspan="1">94–127°; 23–32°</td><td rowspan="1" colspan="1">3.0–4.8</td><td rowspan="1" colspan="1">0.5–0.56</td><td rowspan="1" colspan="1">57 mm</td><td rowspan="1" colspan="1">White</td><td rowspan="1" colspan="1">0.33; 27 mm</td><td rowspan="1" colspan="1">S1-4&gt;S5&gt;S6&gt;S7 (192–212)</td><td rowspan="1" colspan="1">Yes</td><td rowspan="1" colspan="1"/><td rowspan="1" colspan="1">Australia; 15–176 m</td></tr><tr><td rowspan="1" colspan="1">
              <bold><italic><tp:taxon-name><tp:taxon-name-part taxon-name-part-type="species">gambierense</tp:taxon-name-part></tp:taxon-name></italic></bold>
            </td><td rowspan="1" colspan="1">1 pr spines</td><td rowspan="1" colspan="1">30–38°; 15–20°</td><td rowspan="1" colspan="1">1.6–3.2</td><td rowspan="1" colspan="1">1.4–1.8</td><td rowspan="1" colspan="1">14.5 mm</td><td rowspan="1" colspan="1">Fossil</td><td rowspan="1" colspan="1">0.52–0.67; 7.2 mm</td><td rowspan="1" colspan="1">S1-2&gt;S3&gt;S4?S5 (56)</td><td rowspan="1" colspan="1">No</td><td rowspan="1" colspan="1">Anthocaulus slender, remains attached</td><td rowspan="1" colspan="1">Middle Miocene; Victoria</td></tr><tr><td rowspan="1" colspan="1">
              <bold><italic><tp:taxon-name><tp:taxon-name-part taxon-name-part-type="species">incrustatum</tp:taxon-name-part></tp:taxon-name></italic></bold>
            </td><td rowspan="1" colspan="1">1 pr basal spines</td><td rowspan="1" colspan="1">23–32°; 15–19°</td><td rowspan="1" colspan="1">1.6–2.1</td><td rowspan="1" colspan="1">1.2–1.5</td><td rowspan="1" colspan="1">28 mm</td><td rowspan="1" colspan="1">Blackish</td><td rowspan="1" colspan="1">0.24–0.38; 10 mm</td><td rowspan="1" colspan="1">S1-2&gt;S3&gt;S4&gt;S5 (96)</td><td rowspan="1" colspan="1">No</td><td rowspan="1" colspan="1"/><td rowspan="1" colspan="1">Japan to Philippines; 30–315 m</td></tr><tr><td rowspan="1" colspan="1">
              <bold><italic><tp:taxon-name><tp:taxon-name-part taxon-name-part-type="species">sphenodeum</tp:taxon-name-part></tp:taxon-name></italic></bold>
            </td><td rowspan="1" colspan="1">1 basal pr spines</td><td rowspan="1" colspan="1">32°; 18°</td><td rowspan="1" colspan="1">1.67</td><td rowspan="1" colspan="1">1.33</td><td rowspan="1" colspan="1">15 mm</td><td rowspan="1" colspan="1">Fossil</td><td rowspan="1" colspan="1">0.25–0.33; 3.5 mm</td><td rowspan="1" colspan="1">S1-3&gt;S4&gt;S5 (60–75)</td><td rowspan="1" colspan="1">No</td><td rowspan="1" colspan="1"/><td rowspan="1" colspan="1">M. Eocene to M. Miocene: NZ</td></tr><tr><td rowspan="1" colspan="1">
              <bold><italic><tp:taxon-name><tp:taxon-name-part taxon-name-part-type="species">irregulare</tp:taxon-name-part></tp:taxon-name></italic></bold>
            </td><td rowspan="1" colspan="1">1 pr basal spines</td><td rowspan="1" colspan="1">36–43°; 19°</td><td rowspan="1" colspan="1">1.6–2.0</td><td rowspan="1" colspan="1">1.4</td><td rowspan="1" colspan="1">28 mm</td><td rowspan="1" colspan="1">White</td><td rowspan="1" colspan="1">0.32–0.5; 4 mm</td><td rowspan="1" colspan="1">S1°&gt;S2°&gt;S3° (72–80)</td><td rowspan="1" colspan="1">Yes</td><td rowspan="1" colspan="1"/><td rowspan="1" colspan="1">Japan to Philippines; 11–55 m</td></tr><tr><td rowspan="1" colspan="1">
              <bold><italic><tp:taxon-name><tp:taxon-name-part taxon-name-part-type="species">crassum</tp:taxon-name-part></tp:taxon-name></italic></bold>
            </td><td rowspan="1" colspan="1">1 pr basal spines</td><td rowspan="1" colspan="1">40–50°; 18–28°</td><td rowspan="1" colspan="1">1.3–1.8</td><td rowspan="1" colspan="1">0.75–0.85</td><td rowspan="1" colspan="1">29 mm</td><td rowspan="1" colspan="1">White</td><td rowspan="1" colspan="1">0.21–0.29; 6.3 mm</td><td rowspan="1" colspan="1">S1-2&gt;S3&gt;S4&gt; S5&gt;S6 (114)</td><td rowspan="1" colspan="1">Yes</td><td rowspan="1" colspan="1"/><td rowspan="1" colspan="1">
                    <abbrev xmlns:xlink="http://www.w3.org/1999/xlink" xlink:title="Indo-West Pacific" xlink:type="simple">IWP</abbrev>: 31–430 m</td></tr><tr><td rowspan="1" colspan="1">
              <bold><italic><tp:taxon-name><tp:taxon-name-part taxon-name-part-type="species">aculeatum</tp:taxon-name-part></tp:taxon-name></italic></bold>
            </td><td rowspan="1" colspan="1">1 pr basal spines</td><td rowspan="1" colspan="1">31–82°;17–31°</td><td rowspan="1" colspan="1">1.8–3.7</td><td rowspan="1" colspan="1">0.56–0.71</td><td rowspan="1" colspan="1">41 mm</td><td rowspan="1" colspan="1">Milky white</td><td rowspan="1" colspan="1">0.35–0.44; 15 mm</td><td rowspan="1" colspan="1">S1°&gt;S2°&gt;S3° (50–72)</td><td rowspan="1" colspan="1">Yes</td><td rowspan="1" colspan="1"/><td rowspan="1" colspan="1">Japan to w. Australia; 11–132 m</td></tr><tr><td rowspan="1" colspan="1">
              <bold><italic><tp:taxon-name><tp:taxon-name-part taxon-name-part-type="species">mortenseni</tp:taxon-name-part></tp:taxon-name></italic></bold>
            </td><td rowspan="1" colspan="1">1 pr spines</td><td rowspan="1" colspan="1">49–61°; 23–31°</td><td rowspan="1" colspan="1">1.65–1.85</td><td rowspan="1" colspan="1">0.75–0.81</td><td rowspan="1" colspan="1">23 mm</td><td rowspan="1" colspan="1">Striped</td><td rowspan="1" colspan="1">0.32–0.40; 7 mm</td><td rowspan="1" colspan="1">S1-3&gt;S4&gt;S5 (96)</td><td rowspan="1" colspan="1">Yes</td><td rowspan="1" colspan="1">Anthocyathus often remains attached</td><td rowspan="1" colspan="1">Philippines to New Caledonia; 50–455 m</td></tr><tr><td rowspan="1" colspan="1">
              <bold><italic><tp:taxon-name><tp:taxon-name-part taxon-name-part-type="species">australiensis</tp:taxon-name-part></tp:taxon-name></italic></bold>
            </td><td rowspan="1" colspan="1">2–3 pr spines</td><td rowspan="1" colspan="1">44–73°; 18–28°</td><td rowspan="1" colspan="1">1.9–2.4</td><td rowspan="1" colspan="1">0.64–0.83</td><td rowspan="1" colspan="1">25 mm</td><td rowspan="1" colspan="1">Striped</td><td rowspan="1" colspan="1">0.36–0.48; 8.6 mm</td><td rowspan="1" colspan="1">S1-3&gt;S4&gt;S5 (96)</td><td rowspan="1" colspan="1">No</td><td rowspan="1" colspan="1"/><td rowspan="1" colspan="1">W. Australia; 90–220 m</td></tr><tr><td rowspan="1" colspan="1">
              <bold><italic><tp:taxon-name><tp:taxon-name-part taxon-name-part-type="species">candeanum</tp:taxon-name-part></tp:taxon-name></italic></bold>
            </td><td rowspan="1" colspan="1">3 long pr spines</td><td rowspan="1" colspan="1">40–80°; 30–41°</td><td rowspan="1" colspan="1">1.6–2.0</td><td rowspan="1" colspan="1">0.73–0.76</td><td rowspan="1" colspan="1">32 mm</td><td rowspan="1" colspan="1">Striped</td><td rowspan="1" colspan="1">0.26–0.29; 5.7 mm</td><td rowspan="1" colspan="1">S1°&gt;S2°&gt;S3° (72–96)</td><td rowspan="1" colspan="1">No</td><td rowspan="1" colspan="1"/><td rowspan="1" colspan="1">Japan to Philippines, NC; 70–290 m</td></tr><tr><td rowspan="1" colspan="1">
              <bold><italic><tp:taxon-name><tp:taxon-name-part taxon-name-part-type="species">compressum</tp:taxon-name-part></tp:taxon-name></italic></bold>
            </td><td rowspan="1" colspan="1">2–3 pr spines</td><td rowspan="1" colspan="1">53–67°; 24–29°</td><td rowspan="1" colspan="1">1.9–3.1</td><td rowspan="1" colspan="1">0.6–0.8</td><td rowspan="1" colspan="1">40 mm</td><td rowspan="1" colspan="1">White</td><td rowspan="1" colspan="1">0.37–0.43; 13.7 mm</td><td rowspan="1" colspan="1">S1-4&gt;S5&gt;S6 (192)</td><td rowspan="1" colspan="1">Yes</td><td rowspan="1" colspan="1"/><td rowspan="1" colspan="1">Philippines to Indian Ocean; 12–256 m</td></tr><tr><td rowspan="1" colspan="1">
              <bold><italic><tp:taxon-name><tp:taxon-name-part taxon-name-part-type="species">martensii</tp:taxon-name-part></tp:taxon-name></italic></bold>
            </td><td rowspan="1" colspan="1">3 pr spines</td><td rowspan="1" colspan="1">40–105°; 14–19°</td><td rowspan="1" colspan="1">2.0–2.4</td><td rowspan="1" colspan="1">0.83–1.0</td><td rowspan="1" colspan="1">29 mm</td><td rowspan="1" colspan="1">Red or brown</td><td rowspan="1" colspan="1">0.28–0.30; 9.3 mm</td><td rowspan="1" colspan="1">S1-3&gt;S4&gt;S5&gt;S6 (126)</td><td rowspan="1" colspan="1">No</td><td rowspan="1" colspan="1">Thecal edges acute</td><td rowspan="1" colspan="1">New Caledonia to Andaman Sea; 139–275 m</td></tr><tr><td rowspan="1" colspan="1">
              <bold><italic><tp:taxon-name><tp:taxon-name-part taxon-name-part-type="species">mozambiquensis</tp:taxon-name-part></tp:taxon-name></italic></bold>
            </td><td rowspan="1" colspan="1">1–2 pr spines</td><td rowspan="1" colspan="1">39–60°; 22–32°</td><td rowspan="1" colspan="1">1.4–2.2</td><td rowspan="1" colspan="1">0.97–1.4</td><td rowspan="1" colspan="1">27 mm</td><td rowspan="1" colspan="1">Blackish</td><td rowspan="1" colspan="1">0.19–0.26; 6.9 mm</td><td rowspan="1" colspan="1">S1-2&gt;S4&gt;S5 (96)</td><td rowspan="1" colspan="1">No</td><td rowspan="1" colspan="1">C1–3 ribbed</td><td rowspan="1" colspan="1">Mozambique; 106–112 m</td></tr><tr><td rowspan="1" colspan="1">
              <bold><italic><tp:taxon-name><tp:taxon-name-part taxon-name-part-type="species">vigintifarium</tp:taxon-name-part></tp:taxon-name></italic></bold>
            </td><td rowspan="1" colspan="1">2–3 pr spines</td><td rowspan="1" colspan="1">67–84°; 25–30°</td><td rowspan="1" colspan="1">1.95–2.40</td><td rowspan="1" colspan="1">0.84–0.91</td><td rowspan="1" colspan="1">27 mm</td><td rowspan="1" colspan="1">Striped</td><td rowspan="1" colspan="1">0.13; 3.6 mm</td><td rowspan="1" colspan="1">S1°&gt;S2°&gt;S3° (80)</td><td rowspan="1" colspan="1">No</td><td rowspan="1" colspan="1"/><td rowspan="1" colspan="1">New Caledonia, Queensland; 179–1050 m</td></tr><tr><td rowspan="1" colspan="1">
              <bold><italic><tp:taxon-name><tp:taxon-name-part taxon-name-part-type="species">spheniscus</tp:taxon-name-part></tp:taxon-name></italic></bold>
            </td><td rowspan="1" colspan="1">1 basal pr spines</td><td rowspan="1" colspan="1">65–118°; 16–31°</td><td rowspan="1" colspan="1">2.8–4.1</td><td rowspan="1" colspan="1">0.76–0.81</td><td rowspan="1" colspan="1">50 mm</td><td rowspan="1" colspan="1">Striped</td><td rowspan="1" colspan="1">0.22–0.49; 18 mm</td><td rowspan="1" colspan="1">1°&gt;2°&gt;3°&gt;4° (190)</td><td rowspan="1" colspan="1">Yes</td><td rowspan="1" colspan="1">Calice arched</td><td rowspan="1" colspan="1">Japan to Australia; 2–174 m</td></tr><tr><td rowspan="1" colspan="1">
              <bold><italic><tp:taxon-name><tp:taxon-name-part taxon-name-part-type="species">cumingi</tp:taxon-name-part></tp:taxon-name></italic></bold>
            </td><td rowspan="1" colspan="1">2–3 pr spines</td><td rowspan="1" colspan="1">31–44°; 18–236</td><td rowspan="1" colspan="1">1.8–2.0</td><td rowspan="1" colspan="1">1.0–1.13</td><td rowspan="1" colspan="1">20 mm</td><td rowspan="1" colspan="1">White</td><td rowspan="1" colspan="1">0.37–0.41; 9 mm</td><td rowspan="1" colspan="1">S1°&gt;S2°&gt;S3° (72)</td><td rowspan="1" colspan="1">No</td><td rowspan="1" colspan="1"/><td rowspan="1" colspan="1">Philippines to W. Australia; 46–132 m</td></tr><tr><td rowspan="1" colspan="1">
              <bold><italic><tp:taxon-name><tp:taxon-name-part taxon-name-part-type="species">vanuatu</tp:taxon-name-part></tp:taxon-name></italic></bold>
            </td><td rowspan="1" colspan="1">4–5 pr spines</td><td rowspan="1" colspan="1">20–27°; 12–17°</td><td rowspan="1" colspan="1">1.6–1.8</td><td rowspan="1" colspan="1">1.7–1.9</td><td rowspan="1" colspan="1">26 mm</td><td rowspan="1" colspan="1">White</td><td rowspan="1" colspan="1">0.22–0.29; 4.9 mm</td><td rowspan="1" colspan="1">S1°&gt;S2°&gt;S3° (80)</td><td rowspan="1" colspan="1">No</td><td rowspan="1" colspan="1">Axial septal edges straight</td><td rowspan="1" colspan="1">Vanuatu, NC; 240–335 m</td></tr><tr><td rowspan="1" colspan="1">
              <bold><italic><tp:taxon-name><tp:taxon-name-part taxon-name-part-type="species">duncani</tp:taxon-name-part></tp:taxon-name></italic></bold>
            </td><td rowspan="1" colspan="1">5 pr spines</td><td rowspan="1" colspan="1">54–72°; 27°</td><td rowspan="1" colspan="1">1.4–1.7</td><td rowspan="1" colspan="1">0.93–1.04</td><td rowspan="1" colspan="1">31 mm</td><td rowspan="1" colspan="1">Fossil</td><td rowspan="1" colspan="1">0.27–0.29; 10.5 mm</td><td rowspan="1" colspan="1">S1-3&gt;S4&gt;S5&gt;S6 (104)</td><td rowspan="1" colspan="2">Attenuate</td><td rowspan="1" colspan="1">L. Oligocene-M. Miocene: Victoria</td></tr><tr><td rowspan="1" colspan="1">
              <bold><italic><tp:taxon-name><tp:taxon-name-part taxon-name-part-type="species">multispinosum</tp:taxon-name-part></tp:taxon-name></italic></bold>
            </td><td rowspan="1" colspan="1">5–7 pr spines</td><td rowspan="1" colspan="1">41–56°; 19–32°</td><td rowspan="1" colspan="1">1.7–2.1</td><td rowspan="1" colspan="1">0.93–1.02</td><td rowspan="1" colspan="1">32 mm</td><td rowspan="1" colspan="1">Brown</td><td rowspan="1" colspan="1">0.23–0.30; 7.3 mm</td><td rowspan="1" colspan="1">S1-3&gt;S4&gt;S5&gt;S6 (100)</td><td rowspan="1" colspan="1">No</td><td rowspan="1" colspan="1"/><td rowspan="1" colspan="1">W. Indian Ocean, NC; 62–183 m</td></tr><tr><td rowspan="1" colspan="1">
              <bold><italic><tp:taxon-name><tp:taxon-name-part taxon-name-part-type="species">paripavoninum</tp:taxon-name-part></tp:taxon-name></italic></bold>
            </td><td rowspan="1" colspan="1">None, thecal edges acute</td><td rowspan="1" colspan="1">65–138°; 32–62°</td><td rowspan="1" colspan="1">1.4–2.0</td><td rowspan="1" colspan="1">0.77–1.0</td><td rowspan="1" colspan="1">62 mm</td><td rowspan="1" colspan="1">Lt brown</td><td rowspan="1" colspan="1">0.17–0.34; 14.5 mm</td><td rowspan="1" colspan="1">S1-3&gt;S4&gt;S5&gt;S6 (192)</td><td rowspan="1" colspan="1">No</td><td rowspan="1" colspan="1"/><td rowspan="1" colspan="1">Philippines to Laccadive Sea; 394–1450 m</td></tr><tr><td rowspan="1" colspan="1">
              <bold><italic><tp:taxon-name><tp:taxon-name-part taxon-name-part-type="species">stabile</tp:taxon-name-part></tp:taxon-name></italic></bold>
            </td><td rowspan="1" colspan="1">None, thecal edges rounded</td><td rowspan="1" colspan="1">59–90°; 40–60°</td><td rowspan="1" colspan="1">1.4–1.7</td><td rowspan="1" colspan="1">1.0–1.15</td><td rowspan="1" colspan="1">52 mm</td><td rowspan="1" colspan="1">White</td><td rowspan="1" colspan="1">0.14–0.28; 7 mm</td><td rowspan="1" colspan="1">S1-3&gt;S4&gt;S5&gt;S6 (104)</td><td rowspan="1" colspan="1">No</td><td rowspan="1" colspan="1">Costae ribbed</td><td rowspan="1" colspan="1">Japan, Mozambique, Cape Verde; 786–3010 m</td></tr><tr><td rowspan="1" colspan="1">
              <bold><italic><tp:taxon-name><tp:taxon-name-part taxon-name-part-type="species">inconstans</tp:taxon-name-part></tp:taxon-name></italic></bold>
            </td><td rowspan="1" colspan="1">None, thecal edges rounded</td><td rowspan="1" colspan="1">38–52°; 25°</td><td rowspan="1" colspan="1">1.5–2.5</td><td rowspan="1" colspan="1">0.10–1.5</td><td rowspan="1" colspan="1">44 mm</td><td rowspan="1" colspan="1">White</td><td rowspan="1" colspan="1">0.13–0.18; 5 mm</td><td rowspan="1" colspan="1">S1-3&gt;S4&gt;S5&gt;S6 (171)</td><td rowspan="1" colspan="1">No</td><td rowspan="1" colspan="1">C1–3 ribbed</td><td rowspan="1" colspan="1">South Africa; 23–130 m</td></tr><tr><td rowspan="1" colspan="1">
              <bold><italic><tp:taxon-name><tp:taxon-name-part taxon-name-part-type="species">corbicula</tp:taxon-name-part></tp:taxon-name></italic></bold>
            </td><td rowspan="1" colspan="1">None, thecal edges rounded</td><td rowspan="1" colspan="1">16–21°; 15°</td><td rowspan="1" colspan="1">1.5–2.2</td><td rowspan="1" colspan="1">0.97</td><td rowspan="1" colspan="1">19 mm</td><td rowspan="1" colspan="1">Fossil</td><td rowspan="1" colspan="1">0.64–0.67; 12 mm</td><td rowspan="1" colspan="1">S1-2&gt;S3&gt;S4 (48)</td><td rowspan="1" colspan="1">No</td><td rowspan="1" colspan="1"/><td rowspan="1" colspan="1">L. Oligocene, New Zealand</td></tr><tr><td rowspan="1" colspan="1">
              <bold><italic><tp:taxon-name><tp:taxon-name-part taxon-name-part-type="species">truncum</tp:taxon-name-part></tp:taxon-name></italic></bold>
            </td><td rowspan="1" colspan="1">None, thecal edges rounded</td><td rowspan="1" colspan="1">45–70°; 22–38°</td><td rowspan="1" colspan="1">1.4–2.2</td><td rowspan="1" colspan="1">0.9–1.2</td><td rowspan="1" colspan="1">38 mm</td><td rowspan="1" colspan="1">White</td><td rowspan="1" colspan="1">0.25–0.27; 9.5 mm</td><td rowspan="1" colspan="1">S1-3&gt;S4&gt;S5 (96)</td><td rowspan="1" colspan="1">No</td><td rowspan="1" colspan="1">C1–3 ribbed</td><td rowspan="1" colspan="1">Peru to Falklands; 595–1896 m</td></tr><tr><td rowspan="1" colspan="1">
              <bold><italic><tp:taxon-name><tp:taxon-name-part taxon-name-part-type="species">trapezoideum</tp:taxon-name-part></tp:taxon-name></italic></bold>
            </td><td rowspan="1" colspan="1">None, thecal edges rounded</td><td rowspan="1" colspan="1">80°; ?</td><td rowspan="1" colspan="1">1.35</td><td rowspan="1" colspan="1">0.69</td><td rowspan="1" colspan="1">28 mm</td><td rowspan="1" colspan="1">White</td><td rowspan="1" colspan="1">0.29; 8.1 mm</td><td rowspan="1" colspan="1">S1-2&gt;S3&gt;S4&gt;S5 (88)</td><td rowspan="1" colspan="1">No</td><td rowspan="1" colspan="1">C1–2 ribbed</td><td rowspan="1" colspan="1">Marcus-Necker Ridge; 1630 m</td></tr><tr><td rowspan="1" colspan="1">
              <bold><italic><tp:taxon-name><tp:taxon-name-part taxon-name-part-type="species">formosum</tp:taxon-name-part></tp:taxon-name></italic></bold>
            </td><td rowspan="1" colspan="1">2 pr crests</td><td rowspan="1" colspan="1">37–59°; 18–31°</td><td rowspan="1" colspan="1">1.4–1.9</td><td rowspan="1" colspan="1">1.05–1.2</td><td rowspan="1" colspan="1">27 mm</td><td rowspan="1" colspan="1">Striped</td><td rowspan="1" colspan="1">0.26; 5.5 mm</td><td rowspan="1" colspan="1">S1°&gt;S2°&gt;S3° (80)</td><td rowspan="1" colspan="2">Attenuate</td><td rowspan="1" colspan="1">Philippines to SW Indian Ocean; 42–933 m</td></tr><tr><td rowspan="1" colspan="1">
              <bold><italic><tp:taxon-name><tp:taxon-name-part taxon-name-part-type="species">carinatum</tp:taxon-name-part></tp:taxon-name></italic></bold>
            </td><td rowspan="1" colspan="1">Disjunct crests</td><td rowspan="1" colspan="1">35–57°; 18–32°</td><td rowspan="1" colspan="1">1.6–1.9</td><td rowspan="1" colspan="1">0.88–1.2</td><td rowspan="1" colspan="1">23 mm</td><td rowspan="1" colspan="1">Red-brown</td><td rowspan="1" colspan="1">0.22–0.24; 5.2 mm</td><td rowspan="1" colspan="1">S1-3&gt;S4&gt;S5&gt;S6 (104)</td><td rowspan="1" colspan="1">No</td><td rowspan="1" colspan="1"/><td rowspan="1" colspan="1">S. China Sea to Mozambique; 30–274 m</td></tr><tr><td rowspan="1" colspan="1">
              <bold><italic><tp:taxon-name><tp:taxon-name-part taxon-name-part-type="species">gardineri</tp:taxon-name-part></tp:taxon-name></italic></bold>
            </td><td rowspan="1" colspan="1">Crests</td><td rowspan="1" colspan="1">21–35°; 14–18°</td><td rowspan="1" colspan="1">1.3–1.5</td><td rowspan="1" colspan="1">1.3–1.9</td><td rowspan="1" colspan="1">20 mm</td><td rowspan="1" colspan="1">White or striped</td><td rowspan="1" colspan="1">0.37–0.49; 5.3 mm</td><td rowspan="1" colspan="1">S1-2&gt;S3&gt;S4 (48)</td><td rowspan="1" colspan="1">No</td><td rowspan="1" colspan="1"/><td rowspan="1" colspan="1">Japan, S. Africa; 100–144 m</td></tr><tr><td rowspan="1" colspan="1">
              <bold><italic><tp:taxon-name><tp:taxon-name-part taxon-name-part-type="species">arcuatum</tp:taxon-name-part></tp:taxon-name></italic></bold>
            </td><td rowspan="1" colspan="1">Low crests</td><td rowspan="1" colspan="1">14–15°; 8–11°</td><td rowspan="1" colspan="1">1.8–2.6</td><td rowspan="1" colspan="1">2.9–3.5</td><td rowspan="1" colspan="1">12 mm</td><td rowspan="1" colspan="1">White</td><td rowspan="1" colspan="1">0.50–0.55; 5.9 mm</td><td rowspan="1" colspan="1">S1-2&gt;S3&gt;S4&gt;S5 (60)</td><td rowspan="1" colspan="1">No</td><td rowspan="1" colspan="1">Axial septal edges very sinuous</td><td rowspan="1" colspan="1">North of New Zealand; 350–364 m</td></tr></tbody></table></table-wrap></tp:treatment-sec></tp:taxon-treatment>
