# Supplementary material for: A key to the genera and species of the transversely-dividing Flabellidae (Anthozoa, Scleractinia, Flabellidae), with a guide to the literature, and the description of two new species
Source: Zookeys. 2016 Feb 10;(562):1–48. doi: 10.3897/zookeys.562.7310 (PMC4768466; doi:10.3897/zookeys.562.7310)
Supplement: XML Treatment for Truncatoflabellum spheniscus [file zookeys.562.7310-treatment25.xml]

<!DOCTYPE tp:taxon-treatment
  PUBLIC "-//TaxonX//DTD Taxonomic Treatment Publishing DTD v0 20100105//EN" "tax-treatment-NSO.dtd">
<tp:taxon-treatment xmlns:tp="http://www.plazi.org/taxpub"><tp:treatment-meta><kwd-group><label>Taxon classification</label><kwd><named-content content-type="kingdom">Animalia</named-content></kwd><kwd><named-content content-type="order">Scleractinia</named-content></kwd><kwd><named-content content-type="family">Flabellidae</named-content></kwd></kwd-group><mixed-citation publication-type="journal"><person-group><name><surname>Cairns</surname><given-names>Stephen D.</given-names></name></person-group><article-title>A key to the genera and species of the transversely-dividing <tp:taxon-name><tp:taxon-name-part taxon-name-part-type="family">Flabellidae</tp:taxon-name-part></tp:taxon-name> (<tp:taxon-name><tp:taxon-name-part taxon-name-part-type="class">Anthozoa</tp:taxon-name-part></tp:taxon-name>, <tp:taxon-name><tp:taxon-name-part taxon-name-part-type="order">Scleractinia</tp:taxon-name-part></tp:taxon-name>, <tp:taxon-name><tp:taxon-name-part taxon-name-part-type="family">Flabellidae</tp:taxon-name-part></tp:taxon-name>), with a guide to the literature, and the description of two new species</article-title><source>Zookeys</source><day>10</day><month>2</month><year>2016</year><volume>2016</volume><issue>562</issue><fpage>1</fpage><lpage>48</lpage><pub-id pub-id-type="doi">10.3897/zookeys.562.7310</pub-id></mixed-citation></tp:treatment-meta><tp:nomenclature><tp:taxon-name>
            <tp:taxon-name-part taxon-name-part-type="genus">Truncatoflabellum</tp:taxon-name-part>
            <tp:taxon-name-part taxon-name-part-type="species">spheniscus</tp:taxon-name-part>
          </tp:taxon-name><tp:taxon-authority>(Dana, 1846)</tp:taxon-authority><xref ref-type="fig" rid="F7">Fig. 7D</xref><tp:nomenclature-citation-list><tp:nomenclature-citation><tp:taxon-name><tp:taxon-name-part taxon-name-part-type="genus">Euphyllia</tp:taxon-name-part> <tp:taxon-name-part taxon-name-part-type="species">spheniscus</tp:taxon-name-part></tp:taxon-name><comment> Dana, 1846: 160–161, pl. 6, figs 1a–e.</comment></tp:nomenclature-citation><tp:nomenclature-citation><tp:taxon-name><tp:taxon-name-part taxon-name-part-type="genus">Flabellum</tp:taxon-name-part> <tp:taxon-name-part taxon-name-part-type="species">sumatrense</tp:taxon-name-part></tp:taxon-name><comment> Milne Edwards &amp; Haime, 1848: 271.</comment></tp:nomenclature-citation><tp:nomenclature-citation><tp:taxon-name><tp:taxon-name-part taxon-name-part-type="genus">Flabellum</tp:taxon-name-part> <tp:taxon-name-part taxon-name-part-type="species">debile</tp:taxon-name-part></tp:taxon-name><comment> Milne Edwards &amp; Haime, 1848: 274, pl. 8, fig. 2.</comment></tp:nomenclature-citation><tp:nomenclature-citation><tp:taxon-name><tp:taxon-name-part taxon-name-part-type="genus">Flabellum</tp:taxon-name-part> <tp:taxon-name-part taxon-name-part-type="species">affine</tp:taxon-name-part></tp:taxon-name><comment> Milne Edwards &amp; Haime, 1848: 274, pl. 8, fig. 10.</comment></tp:nomenclature-citation><tp:nomenclature-citation><tp:taxon-name><tp:taxon-name-part taxon-name-part-type="genus">Flabellum</tp:taxon-name-part> <tp:taxon-name-part taxon-name-part-type="species">bairdi</tp:taxon-name-part></tp:taxon-name><comment> Milne Edwards &amp; Haime, 1848: 274–275.</comment></tp:nomenclature-citation><tp:nomenclature-citation><tp:taxon-name><tp:taxon-name-part taxon-name-part-type="genus">Flabellum</tp:taxon-name-part> <tp:taxon-name-part taxon-name-part-type="species">profundum</tp:taxon-name-part></tp:taxon-name><comment> Milne Edwards &amp; Haime, 1848: 276.</comment></tp:nomenclature-citation><tp:nomenclature-citation><tp:taxon-name><tp:taxon-name-part taxon-name-part-type="genus">Flabellum</tp:taxon-name-part> <tp:taxon-name-part taxon-name-part-type="species">elongatum</tp:taxon-name-part></tp:taxon-name><comment> Milne Edwards &amp; Haime, 1848: 275, pl. 8, fig. 7.</comment></tp:nomenclature-citation><tp:nomenclature-citation><tp:taxon-name><tp:taxon-name-part taxon-name-part-type="genus">Flabellum</tp:taxon-name-part> <tp:taxon-name-part taxon-name-part-type="species">crenulatum</tp:taxon-name-part></tp:taxon-name><comment> Milne Edwards &amp; Haime, 1848: 277.</comment></tp:nomenclature-citation><tp:nomenclature-citation><tp:taxon-name><tp:taxon-name-part taxon-name-part-type="genus">Flabellum</tp:taxon-name-part> <tp:taxon-name-part taxon-name-part-type="species">variabile</tp:taxon-name-part></tp:taxon-name><comment>: Gerth, 1921: 401, pl. 57, fig. 30.—<xref ref-type="bibr" rid="B10">Cairns 1989b</xref>: Table 6, pl. 33, pl. 33a.</comment></tp:nomenclature-citation><tp:nomenclature-citation><tp:taxon-name><tp:taxon-name-part taxon-name-part-type="genus">Flabellum</tp:taxon-name-part> <tp:taxon-name-part taxon-name-part-type="species">rubrum</tp:taxon-name-part> <tp:taxon-name-part taxon-name-part-type="subspecies">debile</tp:taxon-name-part></tp:taxon-name><comment>: Yabe &amp; Eguchi, 1941: 269, figs 5–6.</comment></tp:nomenclature-citation><tp:nomenclature-citation><tp:taxon-name><tp:taxon-name-part taxon-name-part-type="genus">Truncatoflabellum</tp:taxon-name-part> <tp:taxon-name-part taxon-name-part-type="species">bairdi</tp:taxon-name-part></tp:taxon-name><comment>: <xref ref-type="bibr" rid="B10">Cairns 1989b</xref>: 66–67, Table 6, pl. 33k, 34a–c.</comment></tp:nomenclature-citation><tp:nomenclature-citation><tp:taxon-name><tp:taxon-name-part taxon-name-part-type="genus">Truncatoflabellum</tp:taxon-name-part> <tp:taxon-name-part taxon-name-part-type="species">profundum</tp:taxon-name-part></tp:taxon-name><comment>: <xref ref-type="bibr" rid="B10">Cairns 1989b</xref>: 67, Table 6, pl. 34d–h.</comment></tp:nomenclature-citation><tp:nomenclature-citation><tp:taxon-name><tp:taxon-name-part taxon-name-part-type="genus">Truncatoflabellum</tp:taxon-name-part> <tp:taxon-name-part taxon-name-part-type="species">spheniscus</tp:taxon-name-part></tp:taxon-name><comment>: <xref ref-type="bibr" rid="B10">Cairns 1989b</xref>: 65–66, pl. 32g-k (synonymy); 1994: 76, pl. 33a–d (synonymy); 1999: 399, Table 4; <xref ref-type="bibr" rid="B15">2004</xref>: 309.</comment></tp:nomenclature-citation></tp:nomenclature-citation-list></tp:nomenclature><tp:treatment-sec sec-type="New records"><title>New records.</title><p>
            <italic>Albatross</italic> 5483, <named-content xmlns:xlink="http://www.w3.org/1999/xlink" content-type="dwc:verbatimCoordinates" xlink:type="simple">10°27'30"N, 125°19'15"E</named-content>, 135 m, 4 specimens, <named-content xmlns:xlink="http://www.w3.org/1999/xlink" content-type="dwc:institutional_code" xlink:type="simple">USNM</named-content> 1130688; <italic>Albatross</italic> 5593, <named-content xmlns:xlink="http://www.w3.org/1999/xlink" content-type="dwc:verbatimCoordinates" xlink:type="simple">4°02'20"N, 118°11'20"E</named-content>, 69 m, 1 specimen, <named-content xmlns:xlink="http://www.w3.org/1999/xlink" content-type="dwc:institutional_code" xlink:type="simple">USNM</named-content> 1130687.</p></tp:treatment-sec><tp:treatment-sec sec-type="Distribution"><title>Distribution.</title><p>Pliocene: Java (<xref ref-type="bibr" rid="B35">Gerth 1921</xref>; <xref ref-type="bibr" rid="B65">Yabe and Eguchi 1941</xref>). Holocene: Japan, Indonesia, circum-Australia, 2–174 m.</p></tp:treatment-sec><tp:treatment-sec sec-type="Remarks"><title>Remarks.</title><p>The name <italic><tp:taxon-name><tp:taxon-name-part taxon-name-part-type="species">spheniscus</tp:taxon-name-part></tp:taxon-name></italic>, Latin for small wedge, is treated as a noun in apposition and thus does not match gender with the genus.</p></tp:treatment-sec><tp:treatment-sec><!--Section generated to contain objects referenced in tp:taxon-treatment.--><fig id="F7" position="float" orientation="portrait"><label>Figure 7.</label><caption><p>
          <bold>A</bold> <italic><tp:taxon-name><tp:taxon-name-part taxon-name-part-type="genus">Truncatoflabellum</tp:taxon-name-part> <tp:taxon-name-part taxon-name-part-type="species">martensii</tp:taxon-name-part></tp:taxon-name></italic>, <named-content xmlns:xlink="http://www.w3.org/1999/xlink" content-type="dwc:institutional_code" xlink:type="simple">USNM</named-content> 98908, MUSORSTOM 8 1085, Vanuatu <bold>B</bold> <italic><tp:taxon-name><tp:taxon-name-part taxon-name-part-type="genus">Truncatoflabellum</tp:taxon-name-part> <tp:taxon-name-part taxon-name-part-type="species">mozambiquensis</tp:taxon-name-part></tp:taxon-name></italic>, holotype, <named-content xmlns:xlink="http://www.w3.org/1999/xlink" content-type="dwc:institutional_code" xlink:type="simple">USNM</named-content> 91764, and anthocaulus, <italic>Anton Bruun</italic> 372L, Mozambique <bold>C</bold> <italic><tp:taxon-name><tp:taxon-name-part taxon-name-part-type="genus">Truncatoflabellum</tp:taxon-name-part> <tp:taxon-name-part taxon-name-part-type="species">vigintifarium</tp:taxon-name-part></tp:taxon-name></italic>, paratype, <named-content xmlns:xlink="http://www.w3.org/1999/xlink" content-type="dwc:institutional_code" xlink:type="simple">USNM</named-content> 98900, MUSORSTOM 1018, Vanuatu <bold>D</bold> <italic><tp:taxon-name><tp:taxon-name-part taxon-name-part-type="genus">Truncatoflabellum</tp:taxon-name-part> <tp:taxon-name-part taxon-name-part-type="species">spheniscus</tp:taxon-name-part></tp:taxon-name></italic>, syntype, <named-content xmlns:xlink="http://www.w3.org/1999/xlink" content-type="dwc:institutional_code" xlink:type="simple">USNM</named-content> 92, Singapore. Scale bars: all 10 mm, except for basal scar of C, which is 5 mm.</p></caption><graphic xmlns:xlink="http://www.w3.org/1999/xlink" xlink:href="zookeys-562-001-g007.jpg" position="float" orientation="portrait" xlink:type="simple" id="oo_77271.jpg"/></fig></tp:treatment-sec><ref-list><ref id="B10"><mixed-citation xmlns:xlink="http://www.w3.org/1999/xlink" xlink:type="simple">
          <person-group><name name-style="western"><surname>Cairns</surname><given-names>SD</given-names></name></person-group> (<year>1989b</year>) <article-title>A revision of the ahermatypic <tp:taxon-name><tp:taxon-name-part taxon-name-part-type="order">Scleractinia</tp:taxon-name-part></tp:taxon-name> of the Philippine Islands and adjacent waters, Part 1: <tp:taxon-name><tp:taxon-name-part taxon-name-part-type="family">Fungiacyathidae</tp:taxon-name-part></tp:taxon-name>, <tp:taxon-name><tp:taxon-name-part taxon-name-part-type="family">Micrabaciidae</tp:taxon-name-part></tp:taxon-name>, <tp:taxon-name><tp:taxon-name-part taxon-name-part-type="subfamily">Turbinoliinae</tp:taxon-name-part></tp:taxon-name>, <tp:taxon-name><tp:taxon-name-part taxon-name-part-type="family">Guyniidae</tp:taxon-name-part></tp:taxon-name>, and <tp:taxon-name><tp:taxon-name-part taxon-name-part-type="family">Flabellidae</tp:taxon-name-part></tp:taxon-name>.</article-title> <source>Smithsonian Contributions to Zoology</source> <volume>486</volume>: <fpage>1</fpage>–<lpage>136</lpage>. doi: <ext-link xlink:type="simple" ext-link-type="doi" xlink:href="10.5479/si.00810282.486">10.5479/si.00810282.486</ext-link></mixed-citation></ref><ref id="B15"><mixed-citation xmlns:xlink="http://www.w3.org/1999/xlink" xlink:type="simple">
          <person-group><name name-style="western"><surname>Cairns</surname><given-names>SD</given-names></name></person-group> (<year>2004</year>) <article-title>The azooxanthellate <tp:taxon-name><tp:taxon-name-part taxon-name-part-type="order">Scleractinia</tp:taxon-name-part></tp:taxon-name> (<tp:taxon-name><tp:taxon-name-part taxon-name-part-type="phylum">Coelenterata</tp:taxon-name-part></tp:taxon-name>: <tp:taxon-name><tp:taxon-name-part taxon-name-part-type="class">Anthozoa</tp:taxon-name-part></tp:taxon-name>) of Australia.</article-title> <source>Records of the Australian Museum</source> <volume>56</volume>: <fpage>259</fpage>–<lpage>329</lpage>. doi: <ext-link xlink:type="simple" ext-link-type="doi" xlink:href="10.3853/j.0067-1975.56.2004.1434">10.3853/j.0067-1975.56.2004.1434</ext-link></mixed-citation></ref><ref id="B35"><mixed-citation xmlns:xlink="http://www.w3.org/1999/xlink" xlink:type="simple">
          <person-group><name name-style="western"><surname>Gerth</surname><given-names>H</given-names></name></person-group> (<year>1921</year>) <article-title><tp:taxon-name><tp:taxon-name-part taxon-name-part-type="class">Anthozoa</tp:taxon-name-part></tp:taxon-name>.</article-title> In: <person-group><name name-style="western"><surname>Martin</surname><given-names>K</given-names></name></person-group> (<role>Ed.</role>) <source>Die Fossilien von Java</source>. <publisher-name>Sammlungen des Geologischen Reiches-Museum</publisher-name>, <publisher-loc>Leiden</publisher-loc> <volume>1</volume>(<issue>1–2</issue>), <fpage>387</fpage>–<lpage>445</lpage>.</mixed-citation></ref><ref id="B65"><mixed-citation xmlns:xlink="http://www.w3.org/1999/xlink" xlink:type="simple">
          <person-group><name name-style="western"><surname>Yabe</surname><given-names>H</given-names></name><name name-style="western"><surname>Eguchi</surname><given-names>M</given-names></name></person-group> (<year>1941</year>) <article-title>On some simple corals from the Neogene of Java.</article-title> <source>Proceedings of the Imperial Academy of Japan</source> <volume>17</volume>(<issue>7</issue>): <fpage>269</fpage>–<lpage>273</lpage>.</mixed-citation></ref></ref-list></tp:taxon-treatment>
