# Supplementary material for: A key to the genera and species of the transversely-dividing Flabellidae (Anthozoa, Scleractinia, Flabellidae), with a guide to the literature, and the description of two new species
Source: Zookeys. 2016 Feb 10;(562):1–48. doi: 10.3897/zookeys.562.7310 (PMC4768466; doi:10.3897/zookeys.562.7310)
Supplement: XML Treatment for Truncatoflabellum duncani [file zookeys.562.7310-treatment28.xml]

<!DOCTYPE tp:taxon-treatment
  PUBLIC "-//TaxonX//DTD Taxonomic Treatment Publishing DTD v0 20100105//EN" "tax-treatment-NSO.dtd">
<tp:taxon-treatment xmlns:tp="http://www.plazi.org/taxpub"><tp:treatment-meta><kwd-group><label>Taxon classification</label><kwd><named-content content-type="kingdom">Animalia</named-content></kwd><kwd><named-content content-type="order">Scleractinia</named-content></kwd><kwd><named-content content-type="family">Flabellidae</named-content></kwd></kwd-group><mixed-citation publication-type="journal"><person-group><name><surname>Cairns</surname><given-names>Stephen D.</given-names></name></person-group><article-title>A key to the genera and species of the transversely-dividing <tp:taxon-name><tp:taxon-name-part taxon-name-part-type="family">Flabellidae</tp:taxon-name-part></tp:taxon-name> (<tp:taxon-name><tp:taxon-name-part taxon-name-part-type="class">Anthozoa</tp:taxon-name-part></tp:taxon-name>, <tp:taxon-name><tp:taxon-name-part taxon-name-part-type="order">Scleractinia</tp:taxon-name-part></tp:taxon-name>, <tp:taxon-name><tp:taxon-name-part taxon-name-part-type="family">Flabellidae</tp:taxon-name-part></tp:taxon-name>), with a guide to the literature, and the description of two new species</article-title><source>Zookeys</source><day>10</day><month>2</month><year>2016</year><volume>2016</volume><issue>562</issue><fpage>1</fpage><lpage>48</lpage><pub-id pub-id-type="doi">10.3897/zookeys.562.7310</pub-id></mixed-citation></tp:treatment-meta><tp:nomenclature><tp:taxon-name>
            <tp:taxon-name-part taxon-name-part-type="genus">Truncatoflabellum</tp:taxon-name-part>
            <tp:taxon-name-part taxon-name-part-type="species">duncani</tp:taxon-name-part>
            <object-id xmlns:xlink="http://www.w3.org/1999/xlink" content-type="zoobank" xlink:type="simple">http://zoobank.org/67F30A3A-308C-46E9-8A1C-755DA0D9920B</object-id>
          </tp:taxon-name><tp:taxon-status xmlns:xlink="http://www.w3.org/1999/xlink" xlink:type="simple">sp. n.</tp:taxon-status><xref ref-type="fig" rid="F8">Fig. 8C</xref><tp:nomenclature-citation-list><tp:nomenclature-citation><tp:taxon-name><tp:taxon-name-part taxon-name-part-type="genus">Flabellum</tp:taxon-name-part> <tp:taxon-name-part taxon-name-part-type="species">candeanum</tp:taxon-name-part></tp:taxon-name><comment>: <xref ref-type="bibr" rid="B29">Duncan 1864</xref>: 163; <xref ref-type="bibr" rid="B30">1870</xref>: 300, pl. 20, fig. 1.</comment></tp:nomenclature-citation><tp:nomenclature-citation><tp:taxon-name><tp:taxon-name-part taxon-name-part-type="genus">Truncatoflabellum</tp:taxon-name-part> <tp:taxon-name-part taxon-name-part-type="species">candeanum</tp:taxon-name-part></tp:taxon-name><comment>: <xref ref-type="bibr" rid="B10">Cairns 1989b</xref>: 61, pl. 36i-j.</comment></tp:nomenclature-citation></tp:nomenclature-citation-list></tp:nomenclature><tp:treatment-sec sec-type="Types"><title>Types.</title><p>Holotype: <named-content xmlns:xlink="http://www.w3.org/1999/xlink" content-type="dwc:institutional_code" xlink:type="simple">USGS</named-content> 10809, Mornington, Balcombe’s Bay, Victoria, Balcombian (Middle Miocene), <named-content xmlns:xlink="http://www.w3.org/1999/xlink" content-type="dwc:institutional_code" xlink:type="simple">USNM</named-content> M353592. Paratypes: Muddy Creek, Victoria, Balcombian (Middle Miocene), 3 specimens, <named-content xmlns:xlink="http://www.w3.org/1999/xlink" content-type="dwc:institutional_code" xlink:type="simple">USNM</named-content> 67959; Torquay, Balcombe’s Bay, Victoria, Janjukian (Late Oligocene), 1 specimen, <named-content xmlns:xlink="http://www.w3.org/1999/xlink" content-type="dwc:institutional_code" xlink:type="simple">USNM</named-content> 1295618; 3 miles (=4.8 km) west of river Gellibrand, Otway’s region, Victoria, “Murray Tertiaries” (probably Middle Miocene) (specimen reported by Duncan, 1864, 1870), <named-content xmlns:xlink="http://www.w3.org/1999/xlink" content-type="dwc:institutional_code" xlink:type="simple">BM</named-content>.</p></tp:treatment-sec><tp:treatment-sec sec-type="Description"><title>Description.</title><p>The anthocyathus has straight rounded thecal edges, with an edge angle of 54–72° and face angle of about 27°. The holotype is 30.8 × 18.1 mm in calicular diameter and 28.5 mm in height, with a greater scar diameter of 8.7 mm, similar in size to the specimen reported by Duncan. The <abbrev xmlns:xlink="http://www.w3.org/1999/xlink" xlink:title="Greater calicular diameter of anthocyathus" xlink:type="simple">GCD</abbrev>:<abbrev xmlns:xlink="http://www.w3.org/1999/xlink" xlink:title="Lesser calicular diameter of anthocyathus" xlink:type="simple">LCD</abbrev> ratio is 1.5–2.1; the <abbrev xmlns:xlink="http://www.w3.org/1999/xlink" xlink:title="Height of corallum" xlink:type="simple">H</abbrev>:<abbrev xmlns:xlink="http://www.w3.org/1999/xlink" xlink:title="Greater calicular diameter of anthocyathus" xlink:type="simple">GCD</abbrev> = 0.95–1.05; and the <abbrev xmlns:xlink="http://www.w3.org/1999/xlink" xlink:title="greater scar diameter" xlink:type="simple">GSD</abbrev>:<abbrev xmlns:xlink="http://www.w3.org/1999/xlink" xlink:title="Greater calicular diameter of anthocyathus" xlink:type="simple">GCD</abbrev> is about 0.27, with the scar reaching as long as 12 mm. Four or five pairs of prominent flattened thecal edge spines are present. The septa are quite regularly arranged in five cycles (S1–3&gt;S4&gt;S5), with one pair of S6 in each of the four end half-systems, resulting in 104 septa. The lower axial edges of the larger septa are only slightly sinuous, whereas the upper outer edges are gracefully attenuate, meeting the upper theca as low lamellae. The fossa is open, bordered by the axial edges of the wide S1–3. The anthocaulus is unknown.</p></tp:treatment-sec><tp:treatment-sec sec-type="Distribution"><title>Distribution.</title><p>Late Oligocene to Middle Miocene, Victoria.</p></tp:treatment-sec><tp:treatment-sec sec-type="Remarks"><title>Remarks.</title><p>As suggested by the key, <italic><tp:taxon-name><tp:taxon-name-part taxon-name-part-type="genus">Truncatoflabellum</tp:taxon-name-part> <tp:taxon-name-part taxon-name-part-type="species">duncani</tp:taxon-name-part></tp:taxon-name></italic> is remarkably similar to <italic><tp:taxon-name><tp:taxon-name-part taxon-name-part-type="genus">Truncatoflabellum</tp:taxon-name-part> <tp:taxon-name-part taxon-name-part-type="species">multispinosum</tp:taxon-name-part></tp:taxon-name></italic>, but can be distinguished by its attenuated upper septal margins. It is also known only from the Oligocene to Miocene of Australia, whereas <italic><tp:taxon-name><tp:taxon-name-part taxon-name-part-type="genus">Truncatoflabellum</tp:taxon-name-part> <tp:taxon-name-part taxon-name-part-type="species">multispinosum</tp:taxon-name-part></tp:taxon-name></italic> is restricted to the Holocene and Late Pleistocene.</p></tp:treatment-sec><tp:treatment-sec sec-type="Etymology"><title>Etymology.</title><p>Named in honor Peter M. Duncan, who first discovered specimens belonging to this species.</p></tp:treatment-sec><tp:treatment-sec><!--Section generated to contain objects referenced in tp:taxon-treatment.--><fig id="F8" position="float" orientation="portrait"><label>Figure 8.</label><caption><p>
          <bold>A</bold> <italic><tp:taxon-name><tp:taxon-name-part taxon-name-part-type="genus">Truncatoflabellum</tp:taxon-name-part> <tp:taxon-name-part taxon-name-part-type="species">cumingi</tp:taxon-name-part></tp:taxon-name></italic>, neotype, <named-content xmlns:xlink="http://www.w3.org/1999/xlink" content-type="dwc:institutional_code" xlink:type="simple">USNM</named-content> 81976, <italic>Te Vega</italic> 1-54, Indonesia <bold>B</bold> <italic><tp:taxon-name><tp:taxon-name-part taxon-name-part-type="genus">Truncatoflabellum</tp:taxon-name-part> <tp:taxon-name-part taxon-name-part-type="species">vanuatu</tp:taxon-name-part></tp:taxon-name></italic>, holotype, <named-content xmlns:xlink="http://www.w3.org/1999/xlink" content-type="dwc:institutional_code" xlink:type="simple">USNM</named-content> 71860, Pleistocene of Vanuatu <bold>C</bold> <italic><tp:taxon-name><tp:taxon-name-part taxon-name-part-type="genus">Truncatoflabellum</tp:taxon-name-part> <tp:taxon-name-part taxon-name-part-type="species">duncani</tp:taxon-name-part></tp:taxon-name></italic>, paratype, <named-content xmlns:xlink="http://www.w3.org/1999/xlink" content-type="dwc:institutional_code" xlink:type="simple">USNM</named-content> M353592, Balcombe’s Bay, Victoria (Balcombian = Middle Miocene) <bold>D</bold> <italic><tp:taxon-name><tp:taxon-name-part taxon-name-part-type="genus">Truncatoflabellum</tp:taxon-name-part> <tp:taxon-name-part taxon-name-part-type="species">multispinosum</tp:taxon-name-part></tp:taxon-name></italic>, paratype, <named-content xmlns:xlink="http://www.w3.org/1999/xlink" content-type="dwc:institutional_code" xlink:type="simple">USNM</named-content> 91741, South Africa. Scale bars: all 10 mm, except for basal scar views of <bold>B</bold> and <bold>C</bold>.</p></caption><graphic xmlns:xlink="http://www.w3.org/1999/xlink" xlink:href="zookeys-562-001-g008.jpg" position="float" orientation="portrait" xlink:type="simple" id="oo_77272.jpg"/></fig></tp:treatment-sec><ref-list><ref id="B29"><mixed-citation xmlns:xlink="http://www.w3.org/1999/xlink" xlink:type="simple">
          <person-group><name name-style="western"><surname>Duncan</surname><given-names>PM</given-names></name></person-group> (<year>1864</year>) <article-title>A description of some fossil corals and echinoderms from the south-Australian Tertiaries.</article-title> <source>The Annals and Magazine of Natural History</source> (<volume-series>3</volume-series>)<volume>14</volume>(<issue>81</issue>): <fpage>161</fpage>–<lpage>168</lpage>.</mixed-citation></ref><ref id="B30"><mixed-citation xmlns:xlink="http://www.w3.org/1999/xlink" xlink:type="simple">
          <person-group><name name-style="western"><surname>Duncan</surname><given-names>PM</given-names></name></person-group> (<year>1870</year>) <article-title>On the fossil corals (Madreporaria) of the Australian Tertiary deposits.</article-title> <source>Quarterly Journal of the Geological Society of London</source> <volume>26</volume>: <fpage>284</fpage>–<lpage>318</lpage>. doi: <ext-link xlink:type="simple" ext-link-type="doi" xlink:href="10.1144/GSL.JGS.1870.026.01-02.27">10.1144/GSL.JGS.1870.026.01-02.27</ext-link></mixed-citation></ref><ref id="B10"><mixed-citation xmlns:xlink="http://www.w3.org/1999/xlink" xlink:type="simple">
          <person-group><name name-style="western"><surname>Cairns</surname><given-names>SD</given-names></name></person-group> (<year>1989b</year>) <article-title>A revision of the ahermatypic <tp:taxon-name><tp:taxon-name-part taxon-name-part-type="order">Scleractinia</tp:taxon-name-part></tp:taxon-name> of the Philippine Islands and adjacent waters, Part 1: <tp:taxon-name><tp:taxon-name-part taxon-name-part-type="family">Fungiacyathidae</tp:taxon-name-part></tp:taxon-name>, <tp:taxon-name><tp:taxon-name-part taxon-name-part-type="family">Micrabaciidae</tp:taxon-name-part></tp:taxon-name>, <tp:taxon-name><tp:taxon-name-part taxon-name-part-type="subfamily">Turbinoliinae</tp:taxon-name-part></tp:taxon-name>, <tp:taxon-name><tp:taxon-name-part taxon-name-part-type="family">Guyniidae</tp:taxon-name-part></tp:taxon-name>, and <tp:taxon-name><tp:taxon-name-part taxon-name-part-type="family">Flabellidae</tp:taxon-name-part></tp:taxon-name>.</article-title> <source>Smithsonian Contributions to Zoology</source> <volume>486</volume>: <fpage>1</fpage>–<lpage>136</lpage>. doi: <ext-link xlink:type="simple" ext-link-type="doi" xlink:href="10.5479/si.00810282.486">10.5479/si.00810282.486</ext-link></mixed-citation></ref></ref-list></tp:taxon-treatment>
