# Supplementary material for: A key to the genera and species of the transversely-dividing Flabellidae (Anthozoa, Scleractinia, Flabellidae), with a guide to the literature, and the description of two new species
Source: Zookeys. 2016 Feb 10;(562):1–48. doi: 10.3897/zookeys.562.7310 (PMC4768466; doi:10.3897/zookeys.562.7310)
Supplement: XML Treatment for Truncatoflabellum carinatum [file zookeys.562.7310-treatment37.xml]

<!DOCTYPE tp:taxon-treatment
  PUBLIC "-//TaxonX//DTD Taxonomic Treatment Publishing DTD v0 20100105//EN" "tax-treatment-NSO.dtd">
<tp:taxon-treatment xmlns:tp="http://www.plazi.org/taxpub"><tp:treatment-meta><kwd-group><label>Taxon classification</label><kwd><named-content content-type="kingdom">Animalia</named-content></kwd><kwd><named-content content-type="order">Scleractinia</named-content></kwd><kwd><named-content content-type="family">Flabellidae</named-content></kwd></kwd-group><mixed-citation publication-type="journal"><person-group><name><surname>Cairns</surname><given-names>Stephen D.</given-names></name></person-group><article-title>A key to the genera and species of the transversely-dividing <tp:taxon-name><tp:taxon-name-part taxon-name-part-type="family">Flabellidae</tp:taxon-name-part></tp:taxon-name> (<tp:taxon-name><tp:taxon-name-part taxon-name-part-type="class">Anthozoa</tp:taxon-name-part></tp:taxon-name>, <tp:taxon-name><tp:taxon-name-part taxon-name-part-type="order">Scleractinia</tp:taxon-name-part></tp:taxon-name>, <tp:taxon-name><tp:taxon-name-part taxon-name-part-type="family">Flabellidae</tp:taxon-name-part></tp:taxon-name>), with a guide to the literature, and the description of two new species</article-title><source>Zookeys</source><day>10</day><month>2</month><year>2016</year><volume>2016</volume><issue>562</issue><fpage>1</fpage><lpage>48</lpage><pub-id pub-id-type="doi">10.3897/zookeys.562.7310</pub-id></mixed-citation></tp:treatment-meta><tp:nomenclature><tp:taxon-name>
            <tp:taxon-name-part taxon-name-part-type="genus">Truncatoflabellum</tp:taxon-name-part>
            <tp:taxon-name-part taxon-name-part-type="species">carinatum</tp:taxon-name-part>
          </tp:taxon-name><tp:taxon-authority>Cairns, 1989b</tp:taxon-authority><xref ref-type="fig" rid="F10">Fig. 10C</xref><!--PageBreak--><!--PageBreak--><tp:nomenclature-citation-list><tp:nomenclature-citation><tp:taxon-name>?<tp:taxon-name-part taxon-name-part-type="genus">Flabellum</tp:taxon-name-part> <tp:taxon-name-part taxon-name-part-type="species">variabile</tp:taxon-name-part> <tp:taxon-name-part taxon-name-part-type="infraspecific-rank">forma</tp:taxon-name-part> <tp:taxon-name-part taxon-name-part-type="form">alta</tp:taxon-name-part></tp:taxon-name><comment> Gerth, 1921: 401, pl. 57, fig. 16.—<xref ref-type="bibr" rid="B10">Cairns 1989b</xref>: pl. 38f.</comment></tp:nomenclature-citation><tp:nomenclature-citation><tp:taxon-name><tp:taxon-name-part taxon-name-part-type="genus">Flabellum</tp:taxon-name-part> <tp:taxon-name-part taxon-name-part-type="species">rubrum</tp:taxon-name-part></tp:taxon-name><comment>: <xref ref-type="bibr" rid="B66">Yabe and Eguchi 1942a</xref>: 96–98 (in part: pl. 8, figs 6–12, 20).—<xref ref-type="bibr" rid="B60">Umbgrove 1950</xref>: 641, in part: pl. 81, figs 5–6.—<xref ref-type="bibr" rid="B10">Cairns 1989b</xref>: pl. 38d.</comment></tp:nomenclature-citation><tp:nomenclature-citation><tp:taxon-name><tp:taxon-name-part taxon-name-part-type="genus">Truncatoflabellum</tp:taxon-name-part> <tp:taxon-name-part taxon-name-part-type="species">carinatum</tp:taxon-name-part></tp:taxon-name><comment> Cairns, 1989b: 73–74, Table 6, pl. 38b–e (synonymy); <xref ref-type="bibr" rid="B11">1994</xref>: 77–78, pl. 33j–k.</comment></tp:nomenclature-citation><tp:nomenclature-citation><tp:taxon-name><tp:taxon-name-part taxon-name-part-type="genus">Flabellum</tp:taxon-name-part> <tp:taxon-name-part taxon-name-part-type="species">transversale</tp:taxon-name-part></tp:taxon-name><comment>: <xref ref-type="bibr" rid="B38">Hu 1987</xref>: pl. 3, figs 1–2.</comment></tp:nomenclature-citation><tp:nomenclature-citation><tp:taxon-name><tp:taxon-name-part taxon-name-part-type="genus">Flabellum</tp:taxon-name-part> <tp:taxon-name-part taxon-name-part-type="species">rubrum</tp:taxon-name-part> <tp:taxon-name-part taxon-name-part-type="subspecies">stokesii</tp:taxon-name-part></tp:taxon-name><comment>: Hu 198: 150, in part: pl. 2, figs 12–14.</comment></tp:nomenclature-citation></tp:nomenclature-citation-list></tp:nomenclature><tp:treatment-sec sec-type="New records"><title>New records.</title><p>
            <italic>Anton Bruun</italic> 7, 372-J and L, <named-content xmlns:xlink="http://www.w3.org/1999/xlink" content-type="dwc:verbatimCoordinates" xlink:type="simple">25°07'S, 34°34'E</named-content>, 105–112 m, 9 specimens, <named-content xmlns:xlink="http://www.w3.org/1999/xlink" content-type="dwc:institutional_code" xlink:type="simple">USNM</named-content> 1279595 and 127 9596. Plio-Pleistocene, Ryukyu Islands, Okinawa, 4 specimens, <named-content xmlns:xlink="http://www.w3.org/1999/xlink" content-type="dwc:institutional_code" xlink:type="simple">USNM</named-content> 88445.</p></tp:treatment-sec><tp:treatment-sec sec-type="Distribution"><title>Distribution.</title><p>?Pliocene of Java (<xref ref-type="bibr" rid="B35">Gerth 1921</xref>); Pliocene of Ryukyu Islands (<xref ref-type="bibr" rid="B67">Yabe and Eguchi 1942b</xref>); Pliocene Taiwan (<xref ref-type="bibr" rid="B38">Hu 1987</xref>, <xref ref-type="bibr" rid="B39">1988</xref>); Pleistocene (Java) (<xref ref-type="bibr" rid="B60">Umbgrove 1950</xref>); Holocene: South China Sea, Indonesia, off Mozambique, 30–274 m.</p></tp:treatment-sec><tp:treatment-sec sec-type="Remarks"><title>Remarks.</title><p>If <xref ref-type="bibr" rid="B35">Gerth’s (1921)</xref> forma <italic><tp:taxon-name><tp:taxon-name-part taxon-name-part-type="species">alta</tp:taxon-name-part></tp:taxon-name></italic> is conspecific, it would have nomenclature priority as <italic><tp:taxon-name><tp:taxon-name-part taxon-name-part-type="genus">Truncatoflabellum</tp:taxon-name-part> <tp:taxon-name-part taxon-name-part-type="species">altum</tp:taxon-name-part></tp:taxon-name></italic>.</p></tp:treatment-sec><tp:treatment-sec><!--Section generated to contain objects referenced in tp:taxon-treatment.--><fig id="F10" position="float" orientation="portrait"><label>Figure 10.</label><caption><p>
          <bold>A</bold> <italic><tp:taxon-name><tp:taxon-name-part taxon-name-part-type="genus">Truncatoflabellum</tp:taxon-name-part> <tp:taxon-name-part taxon-name-part-type="species">truncum</tp:taxon-name-part></tp:taxon-name></italic>, holotype, <italic>Eltanin</italic> 283, Strait of Magellan <bold>B</bold> <italic><tp:taxon-name><tp:taxon-name-part taxon-name-part-type="genus">Truncatoflabellum</tp:taxon-name-part> <tp:taxon-name-part taxon-name-part-type="species">formosum</tp:taxon-name-part></tp:taxon-name></italic>, <named-content xmlns:xlink="http://www.w3.org/1999/xlink" content-type="dwc:institutional_code" xlink:type="simple">USNM</named-content> 91757, <italic>Vityaz</italic> 2635, off Mozambique <bold>C</bold> <italic><tp:taxon-name><tp:taxon-name-part taxon-name-part-type="genus">Truncatoflabellum</tp:taxon-name-part> <tp:taxon-name-part taxon-name-part-type="species">carinatum</tp:taxon-name-part></tp:taxon-name></italic>, <named-content xmlns:xlink="http://www.w3.org/1999/xlink" content-type="dwc:institutional_code" xlink:type="simple">USNM</named-content> 92806, Taiwan <bold>D</bold> <italic><tp:taxon-name><tp:taxon-name-part taxon-name-part-type="genus">Truncatoflabellum</tp:taxon-name-part> <tp:taxon-name-part taxon-name-part-type="species">gardineri</tp:taxon-name-part></tp:taxon-name></italic>, <named-content xmlns:xlink="http://www.w3.org/1999/xlink" content-type="dwc:institutional_code" xlink:type="simple">USNM</named-content> 91736, holotype, <italic>Anton Bruun</italic> 7-3905, South Africa. Scale bars: all 10 mm.</p></caption><graphic xmlns:xlink="http://www.w3.org/1999/xlink" xlink:href="zookeys-562-001-g010.jpg" position="float" orientation="portrait" xlink:type="simple" id="oo_77274.jpg"/></fig></tp:treatment-sec><ref-list><ref id="B10"><mixed-citation xmlns:xlink="http://www.w3.org/1999/xlink" xlink:type="simple">
          <person-group><name name-style="western"><surname>Cairns</surname><given-names>SD</given-names></name></person-group> (<year>1989b</year>) <article-title>A revision of the ahermatypic <tp:taxon-name><tp:taxon-name-part taxon-name-part-type="order">Scleractinia</tp:taxon-name-part></tp:taxon-name> of the Philippine Islands and adjacent waters, Part 1: <tp:taxon-name><tp:taxon-name-part taxon-name-part-type="family">Fungiacyathidae</tp:taxon-name-part></tp:taxon-name>, <tp:taxon-name><tp:taxon-name-part taxon-name-part-type="family">Micrabaciidae</tp:taxon-name-part></tp:taxon-name>, <tp:taxon-name><tp:taxon-name-part taxon-name-part-type="subfamily">Turbinoliinae</tp:taxon-name-part></tp:taxon-name>, <tp:taxon-name><tp:taxon-name-part taxon-name-part-type="family">Guyniidae</tp:taxon-name-part></tp:taxon-name>, and <tp:taxon-name><tp:taxon-name-part taxon-name-part-type="family">Flabellidae</tp:taxon-name-part></tp:taxon-name>.</article-title> <source>Smithsonian Contributions to Zoology</source> <volume>486</volume>: <fpage>1</fpage>–<lpage>136</lpage>. doi: <ext-link xlink:type="simple" ext-link-type="doi" xlink:href="10.5479/si.00810282.486">10.5479/si.00810282.486</ext-link></mixed-citation></ref><ref id="B66"><mixed-citation xmlns:xlink="http://www.w3.org/1999/xlink" xlink:type="simple">
          <person-group><name name-style="western"><surname>Yabe</surname><given-names>H</given-names></name><name name-style="western"><surname>Eguchi</surname><given-names>M</given-names></name></person-group> (<year>1942a</year>) <article-title>Fossil and Recent <italic><tp:taxon-name><tp:taxon-name-part taxon-name-part-type="genus">Flabellum</tp:taxon-name-part></tp:taxon-name></italic> from Japan.</article-title> <source>Scientific Reports of the Tôhoku Imperial University Sendai, Japan, second series (Geology)</source> <volume>22</volume>(<issue>2</issue>): <fpage>87</fpage>–<lpage>103</lpage>.</mixed-citation></ref><ref id="B60"><mixed-citation xmlns:xlink="http://www.w3.org/1999/xlink" xlink:type="simple">
          <person-group><name name-style="western"><surname>Umbgrove</surname><given-names>JHF</given-names></name></person-group> (<year>1950</year>) <article-title>Corals from the Putjangan Beds (Lower Pleistocene) of Java.</article-title> <source>Journal of Paleontology</source> <volume>24</volume>(<issue>6</issue>): <fpage>637</fpage>–<lpage>651</lpage>.</mixed-citation></ref><ref id="B11"><mixed-citation xmlns:xlink="http://www.w3.org/1999/xlink" xlink:type="simple">
          <person-group><name name-style="western"><surname>Cairns</surname><given-names>SD</given-names></name></person-group> (<year>1994</year>) <article-title><tp:taxon-name><tp:taxon-name-part taxon-name-part-type="order">Scleractinia</tp:taxon-name-part></tp:taxon-name> of the temperate North Pacific.</article-title> <source>Smithsonian Contributions to Zoology</source> <volume>557</volume>: <fpage>1</fpage>–<lpage>150</lpage>. doi: <ext-link xlink:type="simple" ext-link-type="doi" xlink:href="10.5479/si.00810282.557.i">10.5479/si.00810282.557.i</ext-link></mixed-citation></ref><ref id="B38"><mixed-citation xmlns:xlink="http://www.w3.org/1999/xlink" xlink:type="simple">
          <person-group><name name-style="western"><surname>Hu</surname><given-names>C-H</given-names></name></person-group> (<year>1987</year>) <article-title>Unusual fossil corals from Hengchun Peninsula, southern Taiwan.</article-title> <source>Memoir of the Geological Society of China</source> <volume>8</volume>: <fpage>31</fpage>–<lpage>48</lpage>.</mixed-citation></ref><ref id="B35"><mixed-citation xmlns:xlink="http://www.w3.org/1999/xlink" xlink:type="simple">
          <person-group><name name-style="western"><surname>Gerth</surname><given-names>H</given-names></name></person-group> (<year>1921</year>) <article-title><tp:taxon-name><tp:taxon-name-part taxon-name-part-type="class">Anthozoa</tp:taxon-name-part></tp:taxon-name>.</article-title> In: <person-group><name name-style="western"><surname>Martin</surname><given-names>K</given-names></name></person-group> (<role>Ed.</role>) <source>Die Fossilien von Java</source>. <publisher-name>Sammlungen des Geologischen Reiches-Museum</publisher-name>, <publisher-loc>Leiden</publisher-loc> <volume>1</volume>(<issue>1–2</issue>), <fpage>387</fpage>–<lpage>445</lpage>.</mixed-citation></ref><ref id="B67"><mixed-citation xmlns:xlink="http://www.w3.org/1999/xlink" xlink:type="simple">
          <person-group><name name-style="western"><surname>Yabe</surname><given-names>H</given-names></name><name name-style="western"><surname>Eguchi</surname><given-names>M</given-names></name></person-group> (<year>1942b</year>) <article-title>Fossil and Recent simple corals from Japan.</article-title> <source>Scientific Reports of the Tôhoku Imperial University, Sendai, Japan</source>, <series>second series (Geology)</series> <volume>22</volume>(<issue>2</issue>): <fpage>105</fpage>–<lpage>178</lpage>.</mixed-citation></ref><ref id="B39"><mixed-citation xmlns:xlink="http://www.w3.org/1999/xlink" xlink:type="simple">
          <person-group><name name-style="western"><surname>Hu</surname><given-names>C-H</given-names></name></person-group> (<year>1988</year>) <article-title>Some solitary fossil corals and paleoecology of the Tunghsaio and Lungkang Formations of Miaoli region, northern Taiwan.</article-title> <source>Proceedings of the Geological Society of China</source> <volume>31</volume>(<issue>1</issue>): <fpage>140</fpage>–<lpage>153</lpage>.</mixed-citation></ref></ref-list></tp:taxon-treatment>
