# Supplementary material for: A key to the genera and species of the transversely-dividing Flabellidae (Anthozoa, Scleractinia, Flabellidae), with a guide to the literature, and the description of two new species
Source: Zookeys. 2016 Feb 10;(562):1–48. doi: 10.3897/zookeys.562.7310 (PMC4768466; doi:10.3897/zookeys.562.7310)
Supplement: XML Treatment for Blastotrochus [file zookeys.562.7310-treatment40.xml]

<!DOCTYPE tp:taxon-treatment
  PUBLIC "-//TaxonX//DTD Taxonomic Treatment Publishing DTD v0 20100105//EN" "tax-treatment-NSO.dtd">
<tp:taxon-treatment xmlns:tp="http://www.plazi.org/taxpub"><tp:treatment-meta><kwd-group><label>Taxon classification</label><kwd><named-content content-type="kingdom">Animalia</named-content></kwd><kwd><named-content content-type="order">Scleractinia</named-content></kwd><kwd><named-content content-type="family">Flabellidae</named-content></kwd></kwd-group><mixed-citation publication-type="journal"><person-group><name><surname>Cairns</surname><given-names>Stephen D.</given-names></name></person-group><article-title>A key to the genera and species of the transversely-dividing <tp:taxon-name><tp:taxon-name-part taxon-name-part-type="family">Flabellidae</tp:taxon-name-part></tp:taxon-name> (<tp:taxon-name><tp:taxon-name-part taxon-name-part-type="class">Anthozoa</tp:taxon-name-part></tp:taxon-name>, <tp:taxon-name><tp:taxon-name-part taxon-name-part-type="order">Scleractinia</tp:taxon-name-part></tp:taxon-name>, <tp:taxon-name><tp:taxon-name-part taxon-name-part-type="family">Flabellidae</tp:taxon-name-part></tp:taxon-name>), with a guide to the literature, and the description of two new species</article-title><source>Zookeys</source><day>10</day><month>2</month><year>2016</year><volume>2016</volume><issue>562</issue><fpage>1</fpage><lpage>48</lpage><pub-id pub-id-type="doi">10.3897/zookeys.562.7310</pub-id></mixed-citation></tp:treatment-meta><tp:nomenclature><label>Genus</label><tp:taxon-name>
            <tp:taxon-name-part taxon-name-part-type="genus">Blastotrochus</tp:taxon-name-part>
          </tp:taxon-name><tp:taxon-authority>Milne Edwards &amp; Haime, 1848</tp:taxon-authority><tp:nomenclature-citation-list><tp:nomenclature-citation><tp:taxon-name><tp:taxon-name-part taxon-name-part-type="genus">Blastotrochus</tp:taxon-name-part></tp:taxon-name><comment> Milne Edwards &amp; Haime, 1848: 284–285.—<xref ref-type="bibr" rid="B9">Cairns 1989a</xref>: 645; <xref ref-type="bibr" rid="B10">1989b</xref>: 74 (synonymy, discussion).—<xref ref-type="bibr" rid="B18">Cairns and Kitahara 2012</xref>: 14 (key to genus).</comment></tp:nomenclature-citation><tp:nomenclature-citation><tp:taxon-name>
                <tp:taxon-name-part taxon-name-part-type="genus">Flabellum</tp:taxon-name-part> (<tp:taxon-name-part taxon-name-part-type="subgenus">Blastotrochus</tp:taxon-name-part>)</tp:taxon-name><comment>: <xref ref-type="bibr" rid="B31">Duncan 1884</xref>: 14.</comment></tp:nomenclature-citation><tp:nomenclature-citation><tp:taxon-name><tp:taxon-name-part taxon-name-part-type="genus">Flabellum</tp:taxon-name-part></tp:taxon-name><comment>: <xref ref-type="bibr" rid="B61">Vaughan and Wells 1943</xref>: 226 (in part).—<xref ref-type="bibr" rid="B63">Wells 1956</xref>: F432 (in part).—<xref ref-type="bibr" rid="B68">Zibrowius 1974</xref>: 19–20 (in part: part of group 2).</comment></tp:nomenclature-citation></tp:nomenclature-citation-list></tp:nomenclature><tp:treatment-sec sec-type="Diagnosis"><title>Diagnosis.</title><p>Like <italic><tp:taxon-name><tp:taxon-name-part taxon-name-part-type="genus">Truncatoflabellum</tp:taxon-name-part></tp:taxon-name></italic>, but also producing asexual buds (anthoblasts) from thecal edges of anthocyathus. Thecal edges rounded, have a low edge angle, and bear one pair of basal edge spines.</p></tp:treatment-sec><tp:treatment-sec sec-type="Discussion"><title>Discussion.</title><p>The mode of asexual reproduction employed by <italic><tp:taxon-name><tp:taxon-name-part taxon-name-part-type="genus">Blastotrochus</tp:taxon-name-part></tp:taxon-name></italic>, described and illustrated by <xref ref-type="bibr" rid="B9">Cairns (1989a)</xref> as the anthoblast mode (also called bud shedding), differs slightly from transverse division of <italic><tp:taxon-name><tp:taxon-name-part taxon-name-part-type="genus">Truncatoflabellum</tp:taxon-name-part></tp:taxon-name></italic> by its potential to produce many more simultaneous clonemates from its thecal edges (instead of one at a time as with <italic><tp:taxon-name><tp:taxon-name-part taxon-name-part-type="genus">Truncatoflabellum</tp:taxon-name-part></tp:taxon-name></italic>), leading to a potentially exponential increase in clonemates instead of a gradual one. This was considered as a key innovation by <xref ref-type="bibr" rid="B9">Cairns (1989a)</xref>, worthy of generic distinction from <italic><tp:taxon-name><tp:taxon-name-part taxon-name-part-type="genus">Truncatoflabellum</tp:taxon-name-part></tp:taxon-name></italic>. A second species was described in this genus, <italic><tp:taxon-name><tp:taxon-name-part taxon-name-part-type="genus">Blastotrochus</tp:taxon-name-part> <tp:taxon-name-part taxon-name-part-type="species">proliferus</tp:taxon-name-part></tp:taxon-name></italic> d’Archiardi, 1866 (Miocene, Italy), but was reassigned to <italic><tp:taxon-name><tp:taxon-name-part taxon-name-part-type="genus">Cladocora</tp:taxon-name-part></tp:taxon-name></italic> (see <xref ref-type="bibr" rid="B49">Pfister 1980</xref>). <italic><tp:taxon-name><tp:taxon-name-part taxon-name-part-type="genus">Blastotrochus</tp:taxon-name-part></tp:taxon-name></italic> thus remains a monophyletic genus and has rarely been collected.</p></tp:treatment-sec><tp:treatment-sec sec-type="Distribution"><title>Distribution.</title><p>Philippines, Indonesia, 11-62 m.</p></tp:treatment-sec><tp:treatment-sec sec-type="Type species"><title>Type species.</title><p>
            <italic><tp:taxon-name><tp:taxon-name-part taxon-name-part-type="genus">Blastotrochus</tp:taxon-name-part> <tp:taxon-name-part taxon-name-part-type="species">nutrix</tp:taxon-name-part></tp:taxon-name></italic> Milne Edwards &amp; Haime, 1848, by monotypy.</p></tp:treatment-sec><ref-list><ref id="B9"><mixed-citation xmlns:xlink="http://www.w3.org/1999/xlink" xlink:type="simple">
          <person-group><name name-style="western"><surname>Cairns</surname><given-names>SD</given-names></name></person-group> (<year>1989a</year>) <article-title>Asexual reproduction in solitary <tp:taxon-name><tp:taxon-name-part taxon-name-part-type="order">Scleractinia</tp:taxon-name-part></tp:taxon-name>.</article-title> <source>Proceedings of the 6th International Coral Reef Symposium</source>, <conf-loc>Townsville, Australia</conf-loc> <volume>2</volume>: <fpage>641</fpage>–<lpage>646</lpage>.</mixed-citation></ref><ref id="B10"><mixed-citation xmlns:xlink="http://www.w3.org/1999/xlink" xlink:type="simple">
          <person-group><name name-style="western"><surname>Cairns</surname><given-names>SD</given-names></name></person-group> (<year>1989b</year>) <article-title>A revision of the ahermatypic <tp:taxon-name><tp:taxon-name-part taxon-name-part-type="order">Scleractinia</tp:taxon-name-part></tp:taxon-name> of the Philippine Islands and adjacent waters, Part 1: <tp:taxon-name><tp:taxon-name-part taxon-name-part-type="family">Fungiacyathidae</tp:taxon-name-part></tp:taxon-name>, <tp:taxon-name><tp:taxon-name-part taxon-name-part-type="family">Micrabaciidae</tp:taxon-name-part></tp:taxon-name>, <tp:taxon-name><tp:taxon-name-part taxon-name-part-type="subfamily">Turbinoliinae</tp:taxon-name-part></tp:taxon-name>, <tp:taxon-name><tp:taxon-name-part taxon-name-part-type="family">Guyniidae</tp:taxon-name-part></tp:taxon-name>, and <tp:taxon-name><tp:taxon-name-part taxon-name-part-type="family">Flabellidae</tp:taxon-name-part></tp:taxon-name>.</article-title> <source>Smithsonian Contributions to Zoology</source> <volume>486</volume>: <fpage>1</fpage>–<lpage>136</lpage>. doi: <ext-link xlink:type="simple" ext-link-type="doi" xlink:href="10.5479/si.00810282.486">10.5479/si.00810282.486</ext-link></mixed-citation></ref><ref id="B18"><mixed-citation xmlns:xlink="http://www.w3.org/1999/xlink" xlink:type="simple">
          <person-group><name name-style="western"><surname>Cairns</surname><given-names>SD</given-names></name><name name-style="western"><surname>Kitahara</surname><given-names>MV</given-names></name></person-group> (<year>2012</year>) <article-title>An illustrated key to the genera and subgenera of the Recent azooxanthellate <tp:taxon-name><tp:taxon-name-part taxon-name-part-type="order">Scleractinia</tp:taxon-name-part></tp:taxon-name> (<tp:taxon-name><tp:taxon-name-part taxon-name-part-type="phylum">Cnidaria</tp:taxon-name-part></tp:taxon-name>, <tp:taxon-name><tp:taxon-name-part taxon-name-part-type="class">Anthozoa</tp:taxon-name-part></tp:taxon-name>), with an attached glossary.</article-title> <source>ZooKeys</source> <volume>227</volume>: <fpage>1</fpage>–<lpage>47</lpage>. doi: <ext-link xlink:type="simple" ext-link-type="doi" xlink:href="10.3897/zookeys.227.3612">10.3897/zookeys.227.3612</ext-link></mixed-citation></ref><ref id="B31"><mixed-citation xmlns:xlink="http://www.w3.org/1999/xlink" xlink:type="simple">
          <person-group><name name-style="western"><surname>Duncan</surname><given-names>PM</given-names></name></person-group> (<year>1884</year>) <article-title>A revision of the families and genera of the Sclerodermic <tp:taxon-name><tp:taxon-name-part taxon-name-part-type="order">Zoantharia</tp:taxon-name-part></tp:taxon-name> Ed. and H., or Madreporaria (M. Rugosa excepted).</article-title> <source>Journal of the Linnean Society of London, Zoology</source> <volume>18</volume>(<issue>104–105</issue>): <fpage>1</fpage>–<lpage>204</lpage>.</mixed-citation></ref><ref id="B61"><mixed-citation xmlns:xlink="http://www.w3.org/1999/xlink" xlink:type="simple">
          <person-group><name name-style="western"><surname>Vaughan</surname><given-names>TW</given-names></name><name name-style="western"><surname>Wells</surname><given-names>JW</given-names></name></person-group> (<year>1943</year>) <article-title>Revision of the Suborders Families, and Genera of the <tp:taxon-name><tp:taxon-name-part taxon-name-part-type="order">Scleractinia</tp:taxon-name-part></tp:taxon-name>.</article-title> <source>Geological Society of America Special Paper</source> <volume>44</volume>, <fpage>1</fpage>–<lpage>363</lpage>. doi: <ext-link xlink:type="simple" ext-link-type="doi" xlink:href="10.1130/SPE44-p1">10.1130/SPE44-p1</ext-link></mixed-citation></ref><ref id="B63"><mixed-citation xmlns:xlink="http://www.w3.org/1999/xlink" xlink:type="simple">
          <person-group><name name-style="western"><surname>Wells</surname><given-names>JW</given-names></name></person-group> (<year>1956</year>) <chapter-title><tp:taxon-name><tp:taxon-name-part taxon-name-part-type="order">Scleractinia</tp:taxon-name-part></tp:taxon-name>.</chapter-title> In: <person-group><name name-style="western"><surname>Moore</surname><given-names>RC</given-names></name></person-group> (<role>Ed.</role>) <source>Treatise on Invertebrate Paleontology, Part F: <tp:taxon-name><tp:taxon-name-part taxon-name-part-type="phylum">Coelenterata</tp:taxon-name-part></tp:taxon-name></source>. <publisher-name>Geological Society of America and University of Kansas Press</publisher-name>, <publisher-loc>Lawrence, Kansas</publisher-loc>, <fpage>F90</fpage>–<lpage>F106</lpage>.</mixed-citation></ref><ref id="B68"><mixed-citation xmlns:xlink="http://www.w3.org/1999/xlink" xlink:type="simple">
          <person-group><name name-style="western"><surname>Zibrowius</surname><given-names>H</given-names></name></person-group> (<year>1974</year>) <article-title>Révision du genre <italic><tp:taxon-name><tp:taxon-name-part taxon-name-part-type="genus">Javania</tp:taxon-name-part></tp:taxon-name></italic> et considérations générales sur les <tp:taxon-name><tp:taxon-name-part taxon-name-part-type="family">Flabellidae</tp:taxon-name-part></tp:taxon-name> (Scléractiniaires).</article-title> <source>Bulletin de l’Institute Océanographique, Monaco</source> <volume>71</volume>(<issue>1429</issue>): <fpage>1</fpage>–<lpage>48</lpage>.</mixed-citation></ref><ref id="B49"><mixed-citation xmlns:xlink="http://www.w3.org/1999/xlink" xlink:type="simple">
          <person-group><name name-style="western"><surname>Pfister</surname><given-names>T</given-names></name></person-group> (<year>1980</year>) <article-title>Systematische und paläeoökologische Untersuchungen an oligozänen Korallen der Umgebung von San Lucas (Provinz Vicenza Norditalien).</article-title> <source>Schweizerische Paläontologische Abhandlungen</source> <volume>103</volume>: <fpage>3</fpage>–<lpage>121</lpage>.</mixed-citation></ref></ref-list></tp:taxon-treatment>
