# Supplementary material for: A key to the genera and species of the transversely-dividing Flabellidae (Anthozoa, Scleractinia, Flabellidae), with a guide to the literature, and the description of two new species
Source: Zookeys. 2016 Feb 10;(562):1–48. doi: 10.3897/zookeys.562.7310 (PMC4768466; doi:10.3897/zookeys.562.7310)
Supplement: XML Treatment for Placotrochides cylindrica [file zookeys.562.7310-treatment44.xml]

<!DOCTYPE tp:taxon-treatment
  PUBLIC "-//TaxonX//DTD Taxonomic Treatment Publishing DTD v0 20100105//EN" "tax-treatment-NSO.dtd">
<tp:taxon-treatment xmlns:tp="http://www.plazi.org/taxpub"><tp:treatment-meta><kwd-group><label>Taxon classification</label><kwd><named-content content-type="kingdom">Animalia</named-content></kwd><kwd><named-content content-type="order">Scleractinia</named-content></kwd><kwd><named-content content-type="family">Flabellidae</named-content></kwd></kwd-group><mixed-citation publication-type="journal"><person-group><name><surname>Cairns</surname><given-names>Stephen D.</given-names></name></person-group><article-title>A key to the genera and species of the transversely-dividing <tp:taxon-name><tp:taxon-name-part taxon-name-part-type="family">Flabellidae</tp:taxon-name-part></tp:taxon-name> (<tp:taxon-name><tp:taxon-name-part taxon-name-part-type="class">Anthozoa</tp:taxon-name-part></tp:taxon-name>, <tp:taxon-name><tp:taxon-name-part taxon-name-part-type="order">Scleractinia</tp:taxon-name-part></tp:taxon-name>, <tp:taxon-name><tp:taxon-name-part taxon-name-part-type="family">Flabellidae</tp:taxon-name-part></tp:taxon-name>), with a guide to the literature, and the description of two new species</article-title><source>Zookeys</source><day>10</day><month>2</month><year>2016</year><volume>2016</volume><issue>562</issue><fpage>1</fpage><lpage>48</lpage><pub-id pub-id-type="doi">10.3897/zookeys.562.7310</pub-id></mixed-citation></tp:treatment-meta><tp:nomenclature><tp:taxon-name>
            <tp:taxon-name-part taxon-name-part-type="genus">Placotrochides</tp:taxon-name-part>
            <tp:taxon-name-part taxon-name-part-type="species">cylindrica</tp:taxon-name-part>
          </tp:taxon-name><tp:taxon-authority>Cairns, 2004</tp:taxon-authority><xref ref-type="fig" rid="F12">Fig. 12A</xref><!--PageBreak--><tp:nomenclature-citation-list><tp:nomenclature-citation><tp:taxon-name><tp:taxon-name-part taxon-name-part-type="genus">Placotrochides</tp:taxon-name-part> <tp:taxon-name-part taxon-name-part-type="species">cylindrica</tp:taxon-name-part></tp:taxon-name><comment> Cairns, 2004: 305, 307 (key), figs 10B–D.</comment></tp:nomenclature-citation></tp:nomenclature-citation-list></tp:nomenclature><tp:treatment-sec sec-type="Distribution"><title>Distribution.</title><p>Known only from seamounts off northeastern Australia, 1117–1402 m.</p></tp:treatment-sec><tp:treatment-sec><!--Section generated to contain objects referenced in tp:taxon-treatment.--><fig id="F12" position="float" orientation="portrait"><label>Figure 12.</label><caption><p>
          <bold>A</bold> <italic><tp:taxon-name><tp:taxon-name-part taxon-name-part-type="genus">Placotrochides</tp:taxon-name-part> <tp:taxon-name-part taxon-name-part-type="species">cylindrica</tp:taxon-name-part></tp:taxon-name></italic>, holotype, Museum of Tropical Queensland G55627, off Queensland <bold>B</bold> <italic><tp:taxon-name><tp:taxon-name-part taxon-name-part-type="genus">Placotrochides</tp:taxon-name-part> <tp:taxon-name-part taxon-name-part-type="species">frustum</tp:taxon-name-part></tp:taxon-name></italic>, holotype, <named-content xmlns:xlink="http://www.w3.org/1999/xlink" content-type="dwc:institutional_code" xlink:type="simple">USNM</named-content> 36451, Lesser Antilles; paratype, <named-content xmlns:xlink="http://www.w3.org/1999/xlink" content-type="dwc:institutional_code" xlink:type="simple">NMC</named-content>, <italic>Hudson</italic> 4B, Lesser Antilles <bold>C</bold> <italic><tp:taxon-name><tp:taxon-name-part taxon-name-part-type="genus">Placotrochus</tp:taxon-name-part> <tp:taxon-name-part taxon-name-part-type="species">laevis</tp:taxon-name-part></tp:taxon-name></italic>, <named-content xmlns:xlink="http://www.w3.org/1999/xlink" content-type="dwc:institutional_code" xlink:type="simple">USNM</named-content> 81994, Great Barrier Reef, Australia <bold>D</bold> <italic><tp:taxon-name><tp:taxon-name-part taxon-name-part-type="genus">Falcatoflabellum</tp:taxon-name-part> <tp:taxon-name-part taxon-name-part-type="species">raoulensis</tp:taxon-name-part></tp:taxon-name></italic>, upper image, holotype, Museum of New Zealand, CO 258, Kermadec Ridge; lower images, paratype, <named-content xmlns:xlink="http://www.w3.org/1999/xlink" content-type="dwc:institutional_code" xlink:type="simple">USNM</named-content> 94313, Kermadec Ridge. Scale bars: 1mm (<bold>A</bold>); 2 mm (<bold>B</bold>); 10 mm (<bold>C</bold>), except for basal scar, which is 5 mm; 1 mm (<bold>D</bold>), except latera view, which is 5 mm.</p></caption><graphic xmlns:xlink="http://www.w3.org/1999/xlink" xlink:href="zookeys-562-001-g012.jpg" position="float" orientation="portrait" xlink:type="simple" id="oo_77276.jpg"/></fig></tp:treatment-sec></tp:taxon-treatment>
