# Supplementary material for: A key to the genera and species of the transversely-dividing Flabellidae (Anthozoa, Scleractinia, Flabellidae), with a guide to the literature, and the description of two new species
Source: Zookeys. 2016 Feb 10;(562):1–48. doi: 10.3897/zookeys.562.7310 (PMC4768466; doi:10.3897/zookeys.562.7310)
Supplement: XML Treatment for Placotrochides frustum [file zookeys.562.7310-treatment46.xml]

<!DOCTYPE tp:taxon-treatment
  PUBLIC "-//TaxonX//DTD Taxonomic Treatment Publishing DTD v0 20100105//EN" "tax-treatment-NSO.dtd">
<tp:taxon-treatment xmlns:tp="http://www.plazi.org/taxpub"><tp:treatment-meta><kwd-group><label>Taxon classification</label><kwd><named-content content-type="kingdom">Animalia</named-content></kwd><kwd><named-content content-type="order">Scleractinia</named-content></kwd><kwd><named-content content-type="family">Flabellidae</named-content></kwd></kwd-group><mixed-citation publication-type="journal"><person-group><name><surname>Cairns</surname><given-names>Stephen D.</given-names></name></person-group><article-title>A key to the genera and species of the transversely-dividing <tp:taxon-name><tp:taxon-name-part taxon-name-part-type="family">Flabellidae</tp:taxon-name-part></tp:taxon-name> (<tp:taxon-name><tp:taxon-name-part taxon-name-part-type="class">Anthozoa</tp:taxon-name-part></tp:taxon-name>, <tp:taxon-name><tp:taxon-name-part taxon-name-part-type="order">Scleractinia</tp:taxon-name-part></tp:taxon-name>, <tp:taxon-name><tp:taxon-name-part taxon-name-part-type="family">Flabellidae</tp:taxon-name-part></tp:taxon-name>), with a guide to the literature, and the description of two new species</article-title><source>Zookeys</source><day>10</day><month>2</month><year>2016</year><volume>2016</volume><issue>562</issue><fpage>1</fpage><lpage>48</lpage><pub-id pub-id-type="doi">10.3897/zookeys.562.7310</pub-id></mixed-citation></tp:treatment-meta><tp:nomenclature><tp:taxon-name>
            <tp:taxon-name-part taxon-name-part-type="genus">Placotrochides</tp:taxon-name-part>
            <tp:taxon-name-part taxon-name-part-type="species">frustum</tp:taxon-name-part>
          </tp:taxon-name><tp:taxon-authority>Cairns, 1979</tp:taxon-authority><xref ref-type="fig" rid="F12">Fig. 12B</xref><tp:nomenclature-citation-list><tp:nomenclature-citation><tp:taxon-name><tp:taxon-name-part taxon-name-part-type="genus">Placotrochides</tp:taxon-name-part> <tp:taxon-name-part taxon-name-part-type="species">frusta</tp:taxon-name-part></tp:taxon-name><comment> Cairns, 1979: 152–153, pl. 29, figs 4–6, 8–9, map 43.</comment></tp:nomenclature-citation><tp:nomenclature-citation><tp:taxon-name><tp:taxon-name-part taxon-name-part-type="genus">Placotrochides</tp:taxon-name-part> <tp:taxon-name-part taxon-name-part-type="species">frustra</tp:taxon-name-part></tp:taxon-name><comment>: <xref ref-type="bibr" rid="B69">Zibrowius 1980</xref>: 159–161, pl. 81E-M.</comment></tp:nomenclature-citation><tp:nomenclature-citation><tp:taxon-name><tp:taxon-name-part taxon-name-part-type="genus">Placotrochides</tp:taxon-name-part> <tp:taxon-name-part taxon-name-part-type="species">frustum</tp:taxon-name-part></tp:taxon-name><comment>: <xref ref-type="bibr" rid="B15">Cairns 2004</xref>: 307 (key, nom. correct.).</comment></tp:nomenclature-citation></tp:nomenclature-citation-list></tp:nomenclature><tp:treatment-sec sec-type="New records"><title>New records.</title><p>CRYOS, <italic><tp:taxon-name><tp:taxon-name-part taxon-name-part-type="genus">Balgim</tp:taxon-name-part></tp:taxon-name></italic> CP85, <named-content xmlns:xlink="http://www.w3.org/1999/xlink" content-type="dwc:verbatimCoordinates" xlink:type="simple">34°24'N, 7°39'W</named-content>, 1378 m, 15 specimens, <named-content xmlns:xlink="http://www.w3.org/1999/xlink" content-type="dwc:institutional_code" xlink:type="simple">MNHN</named-content>; <italic>Professor Logachev</italic> 37L 165, <named-content xmlns:xlink="http://www.w3.org/1999/xlink" content-type="dwc:verbatimCoordinates" xlink:type="simple">16°54.014'N, 46°34.842'W</named-content>, 2646–2705 m, 6 Mar 2015, 1, <named-content xmlns:xlink="http://www.w3.org/1999/xlink" content-type="dwc:institutional_code" xlink:type="simple">USNM</named-content> 1295415, 1, <named-content xmlns:xlink="http://www.w3.org/1999/xlink" content-type="dwc:institutional_code" xlink:type="simple">IOM</named-content> Moscow; <italic>Professor Logachev</italic> 37L 188, <named-content xmlns:xlink="http://www.w3.org/1999/xlink" content-type="dwc:verbatimCoordinates" xlink:type="simple">17°08.470'N, 46°23.443'W</named-content>, 2291–2327 m, 12 Mar 2015, 1, <named-content xmlns:xlink="http://www.w3.org/1999/xlink" content-type="dwc:institutional_code" xlink:type="simple">IOM</named-content> Moscow.</p></tp:treatment-sec><tp:treatment-sec sec-type="Distribution"><title>Distribution.</title><p>Lesser Antilles, off northeastern Brazil, mid-Atlantic Ridge at latitude of Lesser Antilles, off Morocco, 497–2646 m.</p></tp:treatment-sec><tp:treatment-sec sec-type="Remarks"><title>Remarks.</title><p>The specimens reported herein from the mid-Atlantic Ridge are much larger than any previously reported, having a <abbrev xmlns:xlink="http://www.w3.org/1999/xlink" xlink:title="Greater calicular diameter of anthocyathus" xlink:type="simple">GCD</abbrev> up to 10.2 mm and a height of 13.9 mm, the calice having corresponding more septa, i.e., S1-2&gt;S3&gt;S4, 12:12:12, or 36 septa. The largest previously known specimen was only 5.0 mm in <abbrev xmlns:xlink="http://www.w3.org/1999/xlink" xlink:title="Greater calicular diameter of anthocyathus" xlink:type="simple">GCD</abbrev> and had 26 septa. They also represent a considerable depth range extension.</p></tp:treatment-sec><tp:treatment-sec><!--Section generated to contain objects referenced in tp:taxon-treatment.--><fig id="F12" position="float" orientation="portrait"><label>Figure 12.</label><caption><p>
          <bold>A</bold> <italic><tp:taxon-name><tp:taxon-name-part taxon-name-part-type="genus">Placotrochides</tp:taxon-name-part> <tp:taxon-name-part taxon-name-part-type="species">cylindrica</tp:taxon-name-part></tp:taxon-name></italic>, holotype, Museum of Tropical Queensland G55627, off Queensland <bold>B</bold> <italic><tp:taxon-name><tp:taxon-name-part taxon-name-part-type="genus">Placotrochides</tp:taxon-name-part> <tp:taxon-name-part taxon-name-part-type="species">frustum</tp:taxon-name-part></tp:taxon-name></italic>, holotype, <named-content xmlns:xlink="http://www.w3.org/1999/xlink" content-type="dwc:institutional_code" xlink:type="simple">USNM</named-content> 36451, Lesser Antilles; paratype, <named-content xmlns:xlink="http://www.w3.org/1999/xlink" content-type="dwc:institutional_code" xlink:type="simple">NMC</named-content>, <italic>Hudson</italic> 4B, Lesser Antilles <bold>C</bold> <italic><tp:taxon-name><tp:taxon-name-part taxon-name-part-type="genus">Placotrochus</tp:taxon-name-part> <tp:taxon-name-part taxon-name-part-type="species">laevis</tp:taxon-name-part></tp:taxon-name></italic>, <named-content xmlns:xlink="http://www.w3.org/1999/xlink" content-type="dwc:institutional_code" xlink:type="simple">USNM</named-content> 81994, Great Barrier Reef, Australia <bold>D</bold> <italic><tp:taxon-name><tp:taxon-name-part taxon-name-part-type="genus">Falcatoflabellum</tp:taxon-name-part> <tp:taxon-name-part taxon-name-part-type="species">raoulensis</tp:taxon-name-part></tp:taxon-name></italic>, upper image, holotype, Museum of New Zealand, CO 258, Kermadec Ridge; lower images, paratype, <named-content xmlns:xlink="http://www.w3.org/1999/xlink" content-type="dwc:institutional_code" xlink:type="simple">USNM</named-content> 94313, Kermadec Ridge. Scale bars: 1mm (<bold>A</bold>); 2 mm (<bold>B</bold>); 10 mm (<bold>C</bold>), except for basal scar, which is 5 mm; 1 mm (<bold>D</bold>), except latera view, which is 5 mm.</p></caption><graphic xmlns:xlink="http://www.w3.org/1999/xlink" xlink:href="zookeys-562-001-g012.jpg" position="float" orientation="portrait" xlink:type="simple" id="oo_77276.jpg"/></fig></tp:treatment-sec><ref-list><ref id="B69"><mixed-citation xmlns:xlink="http://www.w3.org/1999/xlink" xlink:type="simple">
          <person-group><name name-style="western"><surname>Zibrowius</surname><given-names>H</given-names></name></person-group> (<year>1980</year>) <article-title>Les Scléractiniaires de la Méditerranée et de l’Atlantique Nord-Oriental.</article-title> <source>Mémoires de l’Institut Océanographique, Monaco</source> <volume>11</volume>: <fpage>1</fpage>–<lpage>284</lpage>.</mixed-citation></ref><ref id="B15"><mixed-citation xmlns:xlink="http://www.w3.org/1999/xlink" xlink:type="simple">
          <person-group><name name-style="western"><surname>Cairns</surname><given-names>SD</given-names></name></person-group> (<year>2004</year>) <article-title>The azooxanthellate <tp:taxon-name><tp:taxon-name-part taxon-name-part-type="order">Scleractinia</tp:taxon-name-part></tp:taxon-name> (<tp:taxon-name><tp:taxon-name-part taxon-name-part-type="phylum">Coelenterata</tp:taxon-name-part></tp:taxon-name>: <tp:taxon-name><tp:taxon-name-part taxon-name-part-type="class">Anthozoa</tp:taxon-name-part></tp:taxon-name>) of Australia.</article-title> <source>Records of the Australian Museum</source> <volume>56</volume>: <fpage>259</fpage>–<lpage>329</lpage>. doi: <ext-link xlink:type="simple" ext-link-type="doi" xlink:href="10.3853/j.0067-1975.56.2004.1434">10.3853/j.0067-1975.56.2004.1434</ext-link></mixed-citation></ref></ref-list></tp:taxon-treatment>
