# Supplementary material for: A key to the genera and species of the transversely-dividing Flabellidae (Anthozoa, Scleractinia, Flabellidae), with a guide to the literature, and the description of two new species
Source: Zookeys. 2016 Feb 10;(562):1–48. doi: 10.3897/zookeys.562.7310 (PMC4768466; doi:10.3897/zookeys.562.7310)
Supplement: XML Treatment for Placotrochus [file zookeys.562.7310-treatment47.xml]

<!DOCTYPE tp:taxon-treatment
  PUBLIC "-//TaxonX//DTD Taxonomic Treatment Publishing DTD v0 20100105//EN" "tax-treatment-NSO.dtd">
<tp:taxon-treatment xmlns:tp="http://www.plazi.org/taxpub"><tp:treatment-meta><kwd-group><label>Taxon classification</label><kwd><named-content content-type="kingdom">Animalia</named-content></kwd><kwd><named-content content-type="order">Scleractinia</named-content></kwd><kwd><named-content content-type="family">Flabellidae</named-content></kwd></kwd-group><mixed-citation publication-type="journal"><person-group><name><surname>Cairns</surname><given-names>Stephen D.</given-names></name></person-group><article-title>A key to the genera and species of the transversely-dividing <tp:taxon-name><tp:taxon-name-part taxon-name-part-type="family">Flabellidae</tp:taxon-name-part></tp:taxon-name> (<tp:taxon-name><tp:taxon-name-part taxon-name-part-type="class">Anthozoa</tp:taxon-name-part></tp:taxon-name>, <tp:taxon-name><tp:taxon-name-part taxon-name-part-type="order">Scleractinia</tp:taxon-name-part></tp:taxon-name>, <tp:taxon-name><tp:taxon-name-part taxon-name-part-type="family">Flabellidae</tp:taxon-name-part></tp:taxon-name>), with a guide to the literature, and the description of two new species</article-title><source>Zookeys</source><day>10</day><month>2</month><year>2016</year><volume>2016</volume><issue>562</issue><fpage>1</fpage><lpage>48</lpage><pub-id pub-id-type="doi">10.3897/zookeys.562.7310</pub-id></mixed-citation></tp:treatment-meta><tp:nomenclature><label>Genus</label><tp:taxon-name>
            <tp:taxon-name-part taxon-name-part-type="genus">Placotrochus</tp:taxon-name-part>
          </tp:taxon-name><tp:taxon-authority>Milne Edwards &amp; Haime, 1848</tp:taxon-authority><tp:nomenclature-citation-list><tp:nomenclature-citation><tp:taxon-name><tp:taxon-name-part taxon-name-part-type="genus">Placotrochus</tp:taxon-name-part></tp:taxon-name><comment> Milne Edwards &amp; Haime, 1848: 282.—<xref ref-type="bibr" rid="B31">Duncan 1884</xref>: 16 (in part: not fossil records).—<xref ref-type="bibr" rid="B61">Vaughan and Wells 1943</xref> 227 (in part: not fossil records).—<xref ref-type="bibr" rid="B63">Wells 1956</xref>: F432.—<xref ref-type="bibr" rid="B68">Zibrowius 1974</xref>: 21, 26.—Cairns 1989: 45, 75 (synonymy).—<xref ref-type="bibr" rid="B18">Cairns and Kitahara 2012</xref>: 13 (key to genus).</comment></tp:nomenclature-citation></tp:nomenclature-citation-list></tp:nomenclature><tp:treatment-sec sec-type="Diagnosis"><title>Diagnosis.</title><p>Asexual reproduction by apical transverse division of corallum, resulting in distal anthocyathus and basal anthocaulus. Corallum laterally compressed and fan shaped, having rounded thecal edges with one pair of basal thecal edge spines. Columella lamellar. Anthocaulus not stereome-reinforced.</p></tp:treatment-sec><tp:treatment-sec sec-type="Discussion"><title>Discussion.</title><p>Seven species of <italic><tp:taxon-name><tp:taxon-name-part taxon-name-part-type="genus">Placotrochus</tp:taxon-name-part></tp:taxon-name></italic> were described from the Australian Eocene-Miocene by <xref ref-type="bibr" rid="B29">Duncan (1864)</xref>, <xref ref-type="bibr" rid="B26">Dennant (1899</xref>, <xref ref-type="bibr" rid="B27">1903</xref>, <xref ref-type="bibr" rid="B28">1904</xref>), and <xref ref-type="bibr" rid="B54">Tenison-Woods (1878a)</xref>, but these species are not transversely dividing and thus should be assigned to a different genus (Cairns in prep.). <italic><tp:taxon-name><tp:taxon-name-part taxon-name-part-type="genus">Placotrochus</tp:taxon-name-part></tp:taxon-name></italic> is a monotypic genus.</p></tp:treatment-sec><tp:treatment-sec sec-type="Distribution"><title>Distribution.</title><p>Western Pacific, eastern Indian Ocean, 6–289 m.</p></tp:treatment-sec><tp:treatment-sec sec-type="Type species"><title>Type species.</title><p>
            <italic><tp:taxon-name><tp:taxon-name-part taxon-name-part-type="genus">Placotrochus</tp:taxon-name-part> <tp:taxon-name-part taxon-name-part-type="species">laevis</tp:taxon-name-part></tp:taxon-name></italic> Milne Edwards &amp; Haime, 1848, by subsequent designation (<xref ref-type="bibr" rid="B45">Milne Edwards and Haime 1850</xref>: xviii).</p></tp:treatment-sec><ref-list><ref id="B31"><mixed-citation xmlns:xlink="http://www.w3.org/1999/xlink" xlink:type="simple">
          <person-group><name name-style="western"><surname>Duncan</surname><given-names>PM</given-names></name></person-group> (<year>1884</year>) <article-title>A revision of the families and genera of the Sclerodermic <tp:taxon-name><tp:taxon-name-part taxon-name-part-type="order">Zoantharia</tp:taxon-name-part></tp:taxon-name> Ed. and H., or Madreporaria (M. Rugosa excepted).</article-title> <source>Journal of the Linnean Society of London, Zoology</source> <volume>18</volume>(<issue>104–105</issue>): <fpage>1</fpage>–<lpage>204</lpage>.</mixed-citation></ref><ref id="B61"><mixed-citation xmlns:xlink="http://www.w3.org/1999/xlink" xlink:type="simple">
          <person-group><name name-style="western"><surname>Vaughan</surname><given-names>TW</given-names></name><name name-style="western"><surname>Wells</surname><given-names>JW</given-names></name></person-group> (<year>1943</year>) <article-title>Revision of the Suborders Families, and Genera of the <tp:taxon-name><tp:taxon-name-part taxon-name-part-type="order">Scleractinia</tp:taxon-name-part></tp:taxon-name>.</article-title> <source>Geological Society of America Special Paper</source> <volume>44</volume>, <fpage>1</fpage>–<lpage>363</lpage>. doi: <ext-link xlink:type="simple" ext-link-type="doi" xlink:href="10.1130/SPE44-p1">10.1130/SPE44-p1</ext-link></mixed-citation></ref><ref id="B63"><mixed-citation xmlns:xlink="http://www.w3.org/1999/xlink" xlink:type="simple">
          <person-group><name name-style="western"><surname>Wells</surname><given-names>JW</given-names></name></person-group> (<year>1956</year>) <chapter-title><tp:taxon-name><tp:taxon-name-part taxon-name-part-type="order">Scleractinia</tp:taxon-name-part></tp:taxon-name>.</chapter-title> In: <person-group><name name-style="western"><surname>Moore</surname><given-names>RC</given-names></name></person-group> (<role>Ed.</role>) <source>Treatise on Invertebrate Paleontology, Part F: <tp:taxon-name><tp:taxon-name-part taxon-name-part-type="phylum">Coelenterata</tp:taxon-name-part></tp:taxon-name></source>. <publisher-name>Geological Society of America and University of Kansas Press</publisher-name>, <publisher-loc>Lawrence, Kansas</publisher-loc>, <fpage>F90</fpage>–<lpage>F106</lpage>.</mixed-citation></ref><ref id="B68"><mixed-citation xmlns:xlink="http://www.w3.org/1999/xlink" xlink:type="simple">
          <person-group><name name-style="western"><surname>Zibrowius</surname><given-names>H</given-names></name></person-group> (<year>1974</year>) <article-title>Révision du genre <italic><tp:taxon-name><tp:taxon-name-part taxon-name-part-type="genus">Javania</tp:taxon-name-part></tp:taxon-name></italic> et considérations générales sur les <tp:taxon-name><tp:taxon-name-part taxon-name-part-type="family">Flabellidae</tp:taxon-name-part></tp:taxon-name> (Scléractiniaires).</article-title> <source>Bulletin de l’Institute Océanographique, Monaco</source> <volume>71</volume>(<issue>1429</issue>): <fpage>1</fpage>–<lpage>48</lpage>.</mixed-citation></ref><ref id="B18"><mixed-citation xmlns:xlink="http://www.w3.org/1999/xlink" xlink:type="simple">
          <person-group><name name-style="western"><surname>Cairns</surname><given-names>SD</given-names></name><name name-style="western"><surname>Kitahara</surname><given-names>MV</given-names></name></person-group> (<year>2012</year>) <article-title>An illustrated key to the genera and subgenera of the Recent azooxanthellate <tp:taxon-name><tp:taxon-name-part taxon-name-part-type="order">Scleractinia</tp:taxon-name-part></tp:taxon-name> (<tp:taxon-name><tp:taxon-name-part taxon-name-part-type="phylum">Cnidaria</tp:taxon-name-part></tp:taxon-name>, <tp:taxon-name><tp:taxon-name-part taxon-name-part-type="class">Anthozoa</tp:taxon-name-part></tp:taxon-name>), with an attached glossary.</article-title> <source>ZooKeys</source> <volume>227</volume>: <fpage>1</fpage>–<lpage>47</lpage>. doi: <ext-link xlink:type="simple" ext-link-type="doi" xlink:href="10.3897/zookeys.227.3612">10.3897/zookeys.227.3612</ext-link></mixed-citation></ref><ref id="B29"><mixed-citation xmlns:xlink="http://www.w3.org/1999/xlink" xlink:type="simple">
          <person-group><name name-style="western"><surname>Duncan</surname><given-names>PM</given-names></name></person-group> (<year>1864</year>) <article-title>A description of some fossil corals and echinoderms from the south-Australian Tertiaries.</article-title> <source>The Annals and Magazine of Natural History</source> (<volume-series>3</volume-series>)<volume>14</volume>(<issue>81</issue>): <fpage>161</fpage>–<lpage>168</lpage>.</mixed-citation></ref><ref id="B26"><mixed-citation xmlns:xlink="http://www.w3.org/1999/xlink" xlink:type="simple">
          <person-group><name name-style="western"><surname>Dennant</surname><given-names>J</given-names></name></person-group> (<year>1899</year>) <article-title>Descriptions of new species of corals from the Australian Tertiaries. Part 1.</article-title> <source>Transactions of the Royal Society of South Australia</source> <volume>23</volume>: <fpage>112</fpage>–<lpage>122</lpage>.</mixed-citation></ref><ref id="B27"><mixed-citation xmlns:xlink="http://www.w3.org/1999/xlink" xlink:type="simple">
          <person-group><name name-style="western"><surname>Dennant</surname><given-names>J</given-names></name></person-group> (<year>1903</year>) <article-title>Descriptions of new species of corals from the Australian Tertiaries. Part 6.</article-title> <source>Transactions of the Royal Society of South Australia</source> <volume>27</volume>: <fpage>208</fpage>–<lpage>15</lpage>.</mixed-citation></ref><ref id="B28"><mixed-citation xmlns:xlink="http://www.w3.org/1999/xlink" xlink:type="simple">
          <person-group><name name-style="western"><surname>Dennant</surname><given-names>J</given-names></name></person-group> (<year>1904</year>) <article-title>Recent corals from the South Australian and Victorian coasts.</article-title> <source>Transactions of the Royal Society of South Australia</source> <volume>28</volume>: <fpage>1</fpage>–<lpage>11</lpage>.</mixed-citation></ref><ref id="B54"><mixed-citation xmlns:xlink="http://www.w3.org/1999/xlink" xlink:type="simple">
          <person-group><name name-style="western"><surname>Tenison-Woods</surname><given-names>JE</given-names></name></person-group> (<year>1878a</year>) <article-title>On some Australian Tertiary corals.</article-title> <source>Proceedings of the Royal Society of New South Wales</source> <volume>11</volume>: <fpage>183</fpage>–<lpage>195</lpage>.</mixed-citation></ref><ref id="B45"><mixed-citation xmlns:xlink="http://www.w3.org/1999/xlink" xlink:type="simple">
          <person-group><name name-style="western"><surname>Milne Edwards</surname><given-names>H</given-names></name><name name-style="western"><surname>Haime</surname><given-names>J</given-names></name></person-group> (<year>1850</year>) <chapter-title>Introduction</chapter-title>. In: <source>A Monograph on the British Fossil Corals</source>. <issue>Part 1</issue>. <publisher-name>Palaeontographical Society</publisher-name>, <publisher-loc>London</publisher-loc>, <fpage>1</fpage>–<lpage>85</lpage>.</mixed-citation></ref></ref-list></tp:taxon-treatment>
